# Supplementary material for: Cross-ethnic Molecular Signatures Underpin the Adverse Impact of Statin Use on Type 2 Diabetes
Source: Genomics Proteomics Bioinformatics. 2025 Nov 6;23(5):qzaf101. doi: 10.1093/gpbjnl/qzaf101 (PMC12975336; doi:10.1093/gpbjnl/qzaf101)
Supplement: qzaf101_Supplementary_Data [file qzaf101_supplementary_data.zip › Table S1.xlsx]

## Sheet: st1
Table S1 Genetic variants included in MR analyses for Europeans
Gene region	SNP	CHR:POS (hg19)	Effect_allele	Other_allele	Effect allele frequency	Beta	SE	P value
PCSK9	rs11591147	1:55505647	T	G	0.0163	0.433696	0.005426	0
PCSK9	rs2479410	1:55505861	A	G	0.338	0.0413009	0.00152538	1.9e-161
PCSK9	rs74700387	1:55510015	T	C	0.0161	0.0416223	0.00554408	6.03e-14
PCSK9	rs41294821	1:55513183	T	C	0.0206	0.0427234	0.00501678	1.65e-17
PCSK9	rs7546522	1:55516713	T	C	0.15	0.0223007	0.0020161	1.93e-28
PCSK9	rs2483205	1:55518316	T	C	0.441	0.036452	0.00148583	6.55e-133
PCSK9	rs2495477	1:55518467	G	A	0.397	0.0524078	0.00149171	2.14e-270
PCSK9	rs41294825	1:55519068	T	A	0.043	0.0414044	0.00341298	7.2e-34
PCSK9	rs45508296	1:55520547	G	A	0.0181	0.0645214	0.00535612	2.03e-33
PCSK9	rs150119739	1:55520938	A	G	0.0417	-0.0696203	0.00363206	6.81e-82
PCSK9	rs12136600	1:55521195	T	C	0.0777	0.0417861	0.00264975	5.02e-56
PCSK9	rs79844613	1:55522415	A	G	0.0259	0.0305776	0.0044842	9.17e-12
PCSK9	rs7525407	1:55522425	A	G	0.209	0.044531	0.00172601	8.87e-147
PCSK9	rs7525503	1:55522558	T	G	0.0229	-0.0712849	0.00498832	2.51e-46
PCSK9	rs137886411	1:55525722	A	G	0.01	-0.052263	0.00746464	2.53e-12
PCSK9	rs11206517	1:55526428	G	T	0.0371	-0.0888589	0.00371072	1e-126
PCSK9	rs41297885	1:55526840	G	C	0.0358	0.0406301	0.00378858	7.82e-27
HMGCR	rs115169875	5:74633264	A	G	0.0257	0.0336664	0.00460733	2.73e-13
HMGCR	rs4704209	5:74634473	G	A	0.0542	-0.0177164	0.00302826	4.91e-09
HMGCR	rs4704210	5:74635225	C	G	0.376	-0.0676072	0.00155671	0
HMGCR	rs17244792	5:74640625	A	G	0.0168	0.0364021	0.00599165	1.24e-09
HMGCR	rs10515198	5:74641560	A	G	0.0972	-0.053474	0.00232786	9.02e-117
HMGCR	rs2303152	5:74641707	A	G	0.0971	-0.0364765	0.00233186	3.73e-55
HMGCR	rs17648121	5:74650106	T	C	0.0307	-0.0631082	0.00414886	2.99e-52
HMGCR	rs17238596	5:74652059	T	C	0.0337	0.0404623	0.00426178	2.22e-21
HMGCR	rs10474435	5:74657280	C	T	0.0135	-0.0456031	0.00602094	3.62e-14
LDLR	rs146335137	19:11200514	T	C	0.00937	-0.0617877	0.00773829	1.41e-15
LDLR	rs17242353	19:11200806	T	C	0.0324	-0.109071	0.00426378	2.49e-144
LDLR	rs57217136	19:11201124	C	T	0.114	0.213087	0.00238706	0
LDLR	rs17242367	19:11204627	T	C	0.0685	-0.0282534	0.00289668	1.78e-22
LDLR	rs17248748	19:11206040	T	C	0.0177	0.0749455	0.00558649	4.91e-41
LDLR	rs6511721	19:11206575	G	A	0.483	-0.0589925	0.00144962	0
LDLR	rs1010679	19:11207102	C	T	0.209	0.100451	0.00171906	0
LDLR	rs73015030	19:11207516	A	G	0.0318	0.13344	0.00402798	1.16e-240
LDLR	rs28493980	19:11212179	G	C	0.0596	-0.0614237	0.00297912	1.89e-94
LDLR	rs74257940	19:11214475	G	T	0.0127	-0.0784582	0.00610526	8.5e-38
LDLR	rs147317746	19:11220907	A	G	0.0059	-0.0944546	0.00971105	2.32e-22
LDLR	rs5930	19:11224265	A	G	0.396	0.0444469	0.00143298	3.17e-211
LDLR	rs62129100	19:11230672	G	A	0.172	-0.0214455	0.00321296	2.48e-11
LDLR	rs41301949	19:11231335	G	A	0.0363	-0.0391385	0.00403972	3.38e-22
LDLR	rs147223423	19:11232261	T	A	0.0101	-0.0999099	0.0070951	4.93e-45
LDLR	rs7247905	19:11235337	A	G	0.0258	0.0903817	0.0043333	1.3e-96
LDLR	rs117955899	19:11235803	T	C	0.0115	0.058763	0.00669132	1.61e-18
LDLR	rs2569543	19:11236121	C	G	0.108	0.0181516	0.00226283	1.04e-15
LDLR	rs17249001	19:11241428	A	G	0.0713	-0.0714765	0.0029147	8.45e-133
LDLR	rs3826810	19:11242133	A	G	0.0425	-0.0375748	0.0034252	5.32e-28
LDLR	rs1433099	19:11242658	T	C	0.264	0.0233947	0.00156827	2.54e-50
LDLR	rs5742911	19:11243445	G	A	0.312	0.0658657	0.00152001	0
LDLR	rs143587805	19:11243542	T	A	0.0115	-0.0630972	0.00668994	4.04e-21
Note: Beta, per 1 standard deviation decrease in LDL-c.
