# Supplementary material for: Cross-ethnic Molecular Signatures Underpin the Adverse Impact of Statin Use on Type 2 Diabetes
Source: Genomics Proteomics Bioinformatics. 2025 Nov 6;23(5):qzaf101. doi: 10.1093/gpbjnl/qzaf101 (PMC12975336; doi:10.1093/gpbjnl/qzaf101)
Supplement: qzaf101_Supplementary_Data [file qzaf101_supplementary_data.zip › Table S2.xlsx]

## Sheet: st2
Table S2 Genetic variants included in MR analyses for East Asians
Gene region	SNP	CHR:POS (hg19)	Effect_allele	Other_allele	Effect allele frequency	Beta	SE	P value
PCSK9	rs151193009	1:55509585	T	C	0.00889	0.485976	0.0333242	3.59e-48
PCSK9	rs7530425	1:55511471	C	T	0.183	0.0599225	0.00698692	9.79e-18
PCSK9	rs2479412	1:55514073	G	C	0.0637	0.0744241	0.0103543	6.59e-13
PCSK9	rs140911969	1:55516738	G	A	0.016	0.267923	0.0271407	5.53e-23
PCSK9	rs572512	1:55517344	C	T	0.232	0.0653659	0.00700049	9.88e-21
PCSK9	rs7552350	1:55518198	A	C	0.0393	0.0924267	0.0132514	3.06e-12
PCSK9	rs12136600	1:55521195	T	C	0.0828	0.0743413	0.00943792	3.36e-15
PCSK9	rs505151	1:55529187	G	A	0.052	-0.0794191	0.01141	3.39e-12
PCSK9	rs56833376	1:55653828	T	G	0.0536	-0.0775253	0.0110973	2.83e-12
HMGCR	rs2303152	5:74641707	A	G	0.0841	-0.0506811	0.00915521	3.1e-08
HMGCR	rs6453131	5:74644706	T	G	0.498	0.0815135	0.00499499	7.22e-60
HMGCR	rs191835914	5:74646765	C	A	0.00901	0.202631	0.0328761	7.12e-10
HMGCR	rs55727654	5:74651864	A	G	0.203	-0.0342437	0.00619839	3.3e-08
LDLR	rs6511720	19:11202306	T	G	0.00827	0.197307	0.0315469	3.99e-10
LDLR	rs8102912	19:11205975	A	G	0.487	0.0389083	0.00684408	1.31e-08
LDLR	rs2304183	19:11213689	A	G	0.116	0.0808597	0.00867579	1.16e-20
LDLR	rs79915079	19:11229066	A	G	0.0703	0.0679942	0.0107817	2.86e-10
LDLR	rs67475684	19:11232951	T	A	0.162	-0.0713444	0.00690992	5.44e-25
LDLR	rs117373926	19:11235077	G	T	0.112	-0.0513713	0.00847922	1.37e-09
LDLR	rs2569543	19:11236121	C	G	0.0869	0.087241	0.00954291	6.13e-20
LDLR	rs17242635	19:11239618	A	G	0.305	0.0463373	0.00582632	1.82e-15
LDLR	rs2738464	19:11242307	G	C	0.283	0.10797	0.00594468	1.02e-73
LDLR	rs5742911	19:11243445	G	A	0.384	-0.0445983	0.00550463	5.41e-16
Note: Beta, per 1 standard deviation decrease in LDL-c.
