# Supplementary material for: Cross-ethnic Molecular Signatures Underpin the Adverse Impact of Statin Use on Type 2 Diabetes
Source: Genomics Proteomics Bioinformatics. 2025 Nov 6;23(5):qzaf101. doi: 10.1093/gpbjnl/qzaf101 (PMC12975336; doi:10.1093/gpbjnl/qzaf101)
Supplement: qzaf101_Supplementary_Data [file qzaf101_supplementary_data.zip › Table S3.xlsx]

## Sheet: st3
Table S3 Estimates for the effect of genetically proxied lipid-lowering drug targets on type 2 diabetes
Gene region	Odds ratio	SE	P value	Population
HMGCR	1.42532	0.0658679	7.43294e-08	EAS
LDLR	1.05008	0.0610181	0.423228	EAS
PCSK9	0.906892	0.044951	0.0296908	EAS
HMGCR	1.65998	0.122617	3.5767e-05	EUR
LDLR	1.12564	0.0416199	0.00445968	EUR
PCSK9	1.04605	0.0497454	0.365476	EUR
