# Supplementary material for: Cross-ethnic Molecular Signatures Underpin the Adverse Impact of Statin Use on Type 2 Diabetes
Source: Genomics Proteomics Bioinformatics. 2025 Nov 6;23(5):qzaf101. doi: 10.1093/gpbjnl/qzaf101 (PMC12975336; doi:10.1093/gpbjnl/qzaf101)
Supplement: qzaf101_Supplementary_Data [file qzaf101_supplementary_data.zip › Table S4.xlsx]

## Sheet: st4
Table S4 Estimates for the effect of genetically proxied statin use on gut microbiota
Outcome	Beta_EUR	SE_EUR	P_EUR	FDR_EUR	Pleio.pval	Heter.Stat	Beta_EAS	SE_EAS	P_EAS	FDR_EAS	Pleio.pval	Heter.Stat	Beta_Meta	SE_Meta	FDR_Meta	P_Meta
phylum_Actinobacteria	0.198221	0.152868	0.194743	0.2925	0.28717	0.145563	-0.1326	0.168129	0.430297	0.516	0.320578	0.466765	0.0485021	0.113105	0.8016	0.668053
phylum_Bacteroidetes	-0.290377	0.151495	0.0552709	0.182	0.680453	0.787081	0.207167	0.173132	0.231468	0.3465	0.893102	0.321919	-0.0746203	0.11401	0.8016	0.512787
phylum_Cyanobacteria	0.410087	0.242549	0.0908872	0.182	0.697667	0.659921	-0.26262	0.173915	0.131031	0.3465	0.566228	0.0333013	-0.0341991	0.141337	0.809	0.808804
phylum_Firmicutes	0.0766995	0.151497	0.612663	0.613	0.95478	0.984492	-0.212109	0.1591	0.182471	0.3465	0.427948	0.27449	-0.06064	0.109714	0.8016	0.580462
phylum_Proteobacteria	0.279783	0.151926	0.0655386	0.182	0.241425	0.170679	-0.211171	0.172687	0.221385	0.3465	0.831079	0.96078	0.065577	0.114066	0.8016	0.565356
phylum_Verrucomicrobia	0.19086	0.184081	0.299816	0.36	0.138101	0.344957	0.0904352	0.174061	0.60337	0.603	0.958217	0.0798495	0.13784	0.126474	0.8016	0.275769
class_Actinobacteria	0.161369	0.160505	0.314712	0.6984	0.801092	0.362689	-0.177554	0.170734	0.298366	0.6705	0.210691	0.894086	0.00236391	0.116943	0.984	0.983873
class_Alphaproteobacteria	0.415363	0.209431	0.047335	0.2115	0.569841	0.942493	0.00819424	0.175092	0.962673	0.963	0.244371	0.381441	0.175705	0.134331	0.5805	0.190872
class_Bacilli	0.0707473	0.15561	0.649364	0.828	0.761954	0.906889	-0.409979	0.159599	0.0102048	0.09	0.256333	0.628321	-0.163533	0.111416	0.5805	0.142167
class_Bacteroidia	-0.313366	0.151495	0.0385943	0.2115	0.674927	0.8023	0.20269	0.173181	0.24184	0.6705	0.840513	0.376707	-0.0896523	0.114024	0.7776	0.431717
class_Clostridia	0.130795	0.151491	0.387926	0.6984	0.961719	0.974309	-0.102508	0.16035	0.522644	0.7845	0.691009	0.173281	0.0207661	0.110119	0.984	0.850423
class_Coriobacteriia	-0.0336092	0.154295	0.827565	0.828	0.286598	0.291061	0.028461	0.177396	0.872536	0.963	0.785657	0.877997	-0.00687626	0.11642	0.984	0.952901
class_Gammaproteobacteria	-0.0988764	0.161827	0.541198	0.8115	0.255699	0.331076	-0.21291	0.172687	0.217606	0.6705	0.85723	0.975661	-0.152195	0.118082	0.5805	0.197435
class_Negativicutes	0.0379442	0.152198	0.803122	0.828	0.0933238	0.0752225	-0.00850846	0.17509	0.961242	0.963	0.565659	0.957725	0.0179512	0.114867	0.984	0.875814
class_Verrucomicrobiae	0.175879	0.188032	0.349598	0.6984	0.206549	0.305913	0.117114	0.173132	0.498759	0.7845	0.973609	0.0968722	0.144077	0.127365	0.5805	0.257967
order_Actinomycetales	-0.275444	0.232482	0.236097	0.529833	0.578256	0.253868	-0.48067	0.165031	0.0035842	0.044	0.0861828	0.769161	-0.411906	0.134572	0.022	0.00220699
order_Bacteroidales	-0.313366	0.151495	0.0385943	0.2145	0.674927	0.8023	0.201905	0.173132	0.243537	0.5368	0.899064	0.400373	-0.089922	0.11401	0.675714	0.430276
order_Bifidobacteriales	0.181702	0.167703	0.278596	0.529833	0.947037	0.460321	-0.144883	0.171959	0.399483	0.627	0.609191	0.873483	0.0225015	0.12006	0.9361	0.851332
order_Burkholderiales	0.196628	0.156897	0.21012	0.529833	0.603107	0.838479	0.0369775	0.173181	0.830921	0.866	0.920933	0.596089	0.12466	0.116274	0.5995	0.283667
order_Clostridiales	0.126666	0.151491	0.403081	0.554125	0.957971	0.973621	-0.316289	0.174016	0.0691279	0.18975	0.294702	0.364013	-0.0643045	0.11426	0.701556	0.573577
order_Coriobacteriales	-0.0336092	0.154295	0.827565	0.828	0.286598	0.291061	0.0301929	0.178388	0.865597	0.866	0.749503	0.853308	-0.00630475	0.116699	0.957	0.956915
order_Desulfovibrionales	0.0629957	0.166673	0.70546	0.7942	0.853631	0.854225	0.177811	0.174111	0.307133	0.562833	0.90346	0.822112	0.117899	0.120399	0.5995	0.327465
order_Enterobacteriales	0.0625921	0.175713	0.721677	0.7942	0.482092	0.530787	-0.441815	0.171809	0.0101246	0.055	0.691362	0.811693	-0.195276	0.122844	0.5995	0.111919
order_Erysipelotrichales	0.161223	0.15207	0.289059	0.529833	0.326844	0.0787968	-0.318426	0.160839	0.0477286	0.176	0.568783	0.755105	-0.0651698	0.1105	0.701556	0.555343
order_Pasteurellales	-0.45975	0.210748	0.029145	0.2145	0.903812	0.740603	0.0640241	0.175142	0.714696	0.866	0.555228	0.950434	-0.149942	0.134699	0.5995	0.265637
order_Verrucomicrobiales	0.175879	0.188032	0.349598	0.55	0.206549	0.305913	0.113482	0.17411	0.514543	0.708125	0.99157	0.0906305	0.142285	0.127753	0.5995	0.265385
family_Acidaminococcaceae	0.142029	0.182838	0.437274	0.810333	0.78449	0.357556	0.105221	0.174211	0.545852	0.75075	0.781895	0.129138	0.122736	0.126125	0.643077	0.330488
family_Actinomycetaceae	-0.270618	0.232482	0.244408	0.6358	0.576641	0.254557	-0.490158	0.164976	0.00296755	0.066	0.0928646	0.747198	-0.41663	0.134542	0.044	0.00195724
family_Bacteroidaceae	-0.20374	0.151636	0.179073	0.6358	0.780218	0.297049	0.0687855	0.172054	0.689311	0.855556	0.881863	0.627646	-0.0845998	0.11376	0.706933	0.457077
family_Bifidobacteriaceae	0.181702	0.167703	0.278596	0.6358	0.947037	0.460321	-0.154167	0.171959	0.369969	0.581429	0.615234	0.859569	0.017976	0.12006	0.909	0.880981
family_Christensenellaceae	0.0297687	0.158017	0.850571	0.9361	0.764683	0.693142	0.308714	0.174015	0.0760519	0.301714	0.808916	0.693776	0.155833	0.116983	0.643077	0.182828
family_Coriobacteriaceae	-0.0336092	0.154295	0.827565	0.9361	0.286598	0.291061	0.165713	0.179782	0.356662	0.581429	0.548098	0.515996	0.0509332	0.117086	0.859294	0.663558
family_Defluviitaleaceae	0.174329	0.226816	0.442134	0.810333	0.740772	0.694119	0.232773	0.191783	0.22485	0.495	0.571773	0.333108	0.208408	0.146448	0.643077	0.154712
family_Desulfovibrionaceae	0.0568132	0.166836	0.733454	0.895889	0.836338	0.841659	0.167631	0.174111	0.335656	0.581429	0.912069	0.801712	0.109859	0.12046	0.643077	0.361774
family_Enterobacteriaceae	0.0625921	0.175713	0.721677	0.895889	0.482092	0.530787	-0.443752	0.171809	0.00979974	0.11	0.7287	0.818103	-0.196267	0.122844	0.643077	0.110113
family_Erysipelotrichaceae	0.161223	0.15207	0.289059	0.6358	0.326844	0.0787968	-0.1666	0.167305	0.319353	0.581429	0.352313	0.971109	0.0129138	0.112531	0.909	0.908637
family_Lachnospiraceae	-0.00936675	0.151491	0.950698	0.951	0.766232	0.250461	-0.254263	0.179374	0.156337	0.386222	0.7387	0.433292	-0.111322	0.115737	0.643077	0.336125
family_Lactobacillaceae	0.285198	0.242201	0.238985	0.6358	0.530535	0.835169	-0.245771	0.174063	0.157962	0.386222	0.626832	0.0860884	-0.0649313	0.141347	0.859294	0.645965
family_Oxalobacteraceae	-0.611561	0.284357	0.0315012	0.352	0.115773	0.456864	0.0251889	0.174208	0.885034	0.885	0.127819	0.546447	-0.14858	0.148548	0.643077	0.317203
family_Pasteurellaceae	-0.45975	0.210748	0.029145	0.352	0.903812	0.740603	0.0541381	0.175142	0.757238	0.876526	0.55654	0.943337	-0.15579	0.134699	0.643077	0.247444
family_Peptococcaceae	0.379604	0.198177	0.0554309	0.403333	0.68185	0.545392	0.116404	0.174941	0.505803	0.742133	0.756648	0.318005	0.231677	0.131152	0.643077	0.0773148
family_Peptostreptococcaceae	0.0999403	0.161707	0.536552	0.895889	0.39841	0.421672	-0.291761	0.172786	0.0913025	0.301714	0.307936	0.500442	-0.0829498	0.118067	0.706933	0.482325
family_Porphyromonadaceae	0.0545236	0.152775	0.721176	0.895889	0.919925	0.338902	-0.0307867	0.19009	0.871339	0.885	0.1723	0.757087	0.0210444	0.119082	0.909	0.859727
family_Prevotellaceae	0.0684696	0.168137	0.683842	0.895889	0.726874	0.14054	0.289633	0.17411	0.0962118	0.301714	0.667281	0.855978	0.175192	0.120947	0.643077	0.147477
family_Rikenellaceae	-0.204884	0.154338	0.184344	0.6358	0.989004	0.915367	0.316127	0.17421	0.0695808	0.301714	0.112663	0.831776	0.0242237	0.115523	0.909	0.833912
family_Ruminococcaceae	0.18971	0.151487	0.210455	0.6358	0.875899	0.83658	0.0690975	0.179417	0.700146	0.855556	0.37992	0.456105	0.139512	0.115747	0.643077	0.228082
family_Streptococcaceae	0.082002	0.158997	0.606032	0.895889	0.193582	0.448768	-0.310336	0.169358	0.0668872	0.301714	0.161612	0.565446	-0.1018	0.115918	0.643077	0.37983
family_Veillonellaceae	-0.0138243	0.162112	0.932042	0.951	0.581011	0.787464	-0.0271821	0.174991	0.876558	0.885	0.320343	0.522981	-0.0199936	0.118923	0.909	0.866487
genus_Eubacteriumruminantiumgroup	-0.00208116	0.232699	0.992864	0.993	0.632724	0.409279	-0.00150313	0.17416	0.993114	0.993	0.73352	0.659088	-0.00171066	0.139432	0.99	0.990211
genus_Eubacteriumventriosumgroup	-0.132102	0.165829	0.425675	0.793241	0.301593	0.47772	-0.289141	0.174211	0.0969707	0.374143	0.573698	0.502993	-0.206753	0.120113	0.4914	0.085192
genus_Eubacteriumxylanophilumgroup	-0.0705157	0.177903	0.691831	0.854609	0.746207	0.685502	0.0528383	0.176118	0.764165	0.916898	0.73764	0.406524	-0.00821683	0.125161	0.985245	0.947656
genus_Ruminococcusgauvreauiigroup	0.219679	0.177155	0.214962	0.725625	0.689129	0.847002	0.0964545	0.189919	0.611543	0.873947	0.195034	0.985706	0.162346	0.129545	0.7425	0.210132
genus_Ruminococcusgnavusgroup	-0.0170286	0.254393	0.946631	0.964868	0.0611418	0.420112	-0.417058	0.175041	0.0171894	0.2295	0.798856	0.597105	-0.288521	0.144202	0.416571	0.0454131
genus_Ruminococcustorquesgroup	-0.139498	0.153758	0.364269	0.752	0.529949	0.422806	-0.283431	0.174162	0.103652	0.3744	0.339142	0.366444	-0.202543	0.115265	0.4914	0.0788849
genus_Actinomyces	-0.104572	0.236154	0.657901	0.854609	0.697616	0.362765	-0.473818	0.164867	0.00405391	0.072	0.0795755	0.73308	-0.352822	0.135183	0.162	0.00905513
genus_Adlercreutzia	0.0827366	0.226899	0.71538	0.854609	0.291687	0.0214048	0.0972625	0.182747	0.594569	0.873947	0.505613	0.324663	0.0915472	0.142325	0.961875	0.520076
genus_Akkermansia	0.17669	0.188032	0.347383	0.752	0.207241	0.306783	0.0905733	0.173132	0.600873	0.873947	0.999542	0.0807029	0.130085	0.127365	0.872526	0.307088
genus_Alistipes	-0.181108	0.154765	0.241915	0.726	0.8618	0.794633	0.32779	0.17421	0.0598939	0.294545	0.103209	0.863972	0.0433651	0.115702	0.961875	0.70781
genus_Allisonella	0.292879	0.36191	0.418367	0.793241	0.451045	0.67661	0.00870853	0.17416	0.96012	0.993	0.554421	0.0650159	0.0621416	0.156934	0.961875	0.692125
genus_Alloprevotella	0.253797	0.37807	0.502031	0.854609	NA	NA	0.142154	0.197498	0.471665	0.873947	0.96744	0.382681	0.166088	0.175053	0.9261	0.342727
genus_Anaerofilum	-0.673539	0.288039	0.0193683	0.5508	0.769598	0.437952	-0.0910568	0.190027	0.631811	0.875077	0.539864	0.352585	-0.267696	0.158618	0.4914	0.0914736
genus_Anaerostipes	0.0908017	0.157579	0.56446	0.854609	0.907693	0.950946	-0.121645	0.174113	0.484766	0.873947	0.698328	0.526629	-0.00485821	0.116834	0.985245	0.966832
genus_Anaerotruncus	0.216215	0.159441	0.175074	0.6624	0.278699	0.256932	0.0395443	0.174111	0.820329	0.916898	0.922483	0.657536	0.135634	0.117587	0.790941	0.248711
genus_Bacteroides	-0.20374	0.151636	0.179073	0.6624	0.780218	0.297049	0.0663919	0.172102	0.699666	0.882837	0.89194	0.627566	-0.0856835	0.113774	0.961875	0.451389
genus_Eggerthella	-0.125054	0.285162	0.660998	0.854609	0.729036	0.653667	-0.343125	0.172936	0.0472436	0.2646	0.856647	0.292554	-0.284488	0.147869	0.416571	0.0543654
genus_Eisenbergiella	-0.243038	0.274245	0.375506	0.752	0.998272	0.998903	-0.342879	0.174308	0.0491731	0.2646	0.277606	0.796247	-0.314151	0.147108	0.416571	0.0327195
genus_Enterorhabdus	0.0664764	0.237219	0.779299	0.876375	0.211243	0.366215	0.0133108	0.19348	0.945152	0.993	0.36874	0.831432	0.0345496	0.149934	0.961875	0.817755
genus_Erysipelatoclostridium	-0.350167	0.206625	0.0901326	0.606	0.702575	0.663251	-0.510032	0.172837	0.00316814	0.072	0.533234	0.24361	-0.444222	0.132572	0.054	0.000805795
genus_ErysipelotrichaceaeUCG003	0.175213	0.167979	0.296919	0.752	0.791231	0.633515	-0.0736115	0.170432	0.665806	0.882837	0.680223	0.900047	0.0526044	0.119637	0.961875	0.660155
genus_Escherichia.Shigella	0.102333	0.186908	0.584031	0.854609	0.760441	0.830584	-0.541555	0.17191	0.00163144	0.072	0.447313	0.421917	-0.246477	0.126529	0.416571	0.0514162
genus_Faecalibacterium	0.3005	0.152478	0.0487497	0.5508	0.831791	0.147327	0.367218	0.173084	0.0338696	0.2646	0.910884	0.970574	0.329653	0.114413	0.108	0.00396108
genus_FamilyXIIIAD3011group	-0.05334	0.171932	0.75638	0.868596	0.991608	0.11654	0.102682	0.173815	0.554684	0.873947	0.156168	0.490913	0.0238216	0.122235	0.961875	0.845484
genus_FamilyXIIIUCG001	-0.287645	0.181617	0.113239	0.6102	0.819905	0.741431	0.350074	0.174208	0.0444825	0.2646	0.693761	0.172634	0.0444871	0.125721	0.961875	0.723448
genus_Flavonifractor	-0.195317	0.197546	0.322802	0.752	0.984238	0.495071	0.0883354	0.173229	0.610097	0.873947	0.402384	0.71746	-0.0349671	0.130245	0.961875	0.788336
genus_Fusicatenibacter	-0.0140546	0.155606	0.928032	0.963692	0.787978	0.637671	0.00525992	0.180586	0.976763	0.993	0.54341	0.767644	-0.00582453	0.117881	0.985245	0.960592
genus_Gordonibacter	0.749191	0.333878	0.0248384	0.5508	0.858135	0.266234	0.0415813	0.172383	0.809389	0.916898	0.05218	0.312808	0.190509	0.153172	0.7425	0.213588
genus_LachnospiraceaeNK4A136group	-0.0938637	0.156177	0.547834	0.854609	0.0754173	0.19931	0.3546	0.175191	0.0429614	0.2646	0.115387	0.603254	0.10472	0.116579	0.948857	0.369037
genus_LachnospiraceaeUCG001	-0.078961	0.203421	0.697894	0.854609	0.780389	0.778366	0.111013	0.174162	0.523855	0.873947	0.415735	0.213603	0.0306596	0.132297	0.961875	0.816734
genus_LachnospiraceaeUCG004	0.0254683	0.170655	0.881365	0.95148	0.787868	0.0912222	0.0402481	0.173229	0.816273	0.916898	0.28454	0.864435	0.0327476	0.121571	0.961875	0.787645
genus_LachnospiraceaeUCG010	-0.0996001	0.178332	0.576497	0.854609	0.476094	0.526628	0.0561755	0.190489	0.768069	0.916898	0.868611	0.4674	-0.0268414	0.130186	0.961875	0.836652
genus_Lactobacillus	0.349966	0.243911	0.151342	0.6624	0.379982	0.691924	-0.219507	0.174063	0.207282	0.616737	0.709528	0.115741	-0.0273498	0.141685	0.961875	0.846933
genus_Lactococcus	-0.376258	0.317611	0.236155	0.726	0.208245	0.432341	0.280607	0.191713	0.143281	0.482625	0.421475	0.964492	0.105192	0.164131	0.961875	0.521583
genus_Marvinbryantia	0.082262	0.187517	0.660886	0.854609	0.938969	0.044999	0.142715	0.198393	0.471921	0.873947	0.751385	0.206717	0.110786	0.136277	0.961875	0.416248
genus_Odoribacter	-0.149575	0.169121	0.376466	0.752	0.720665	0.240505	0.221887	0.179601	0.216665	0.616737	0.681878	0.344317	0.0250028	0.123125	0.961875	0.839081
genus_Olsenella	0.653515	0.334205	0.0505321	0.5508	0.673791	0.958434	-0.0372624	0.17514	0.831515	0.916898	0.747374	0.662029	0.11157	0.155129	0.961875	0.472012
genus_Oscillibacter	-0.36287	0.217484	0.0952183	0.606	0.58435	0.750379	0.185464	0.17421	0.287059	0.7749	0.972949	0.578406	-0.0288548	0.135967	0.961875	0.831937
genus_Oxalobacter	-0.426393	0.29987	0.155048	0.6624	0.149525	0.135156	0.284161	0.198328	0.151919	0.482824	0.594021	0.222701	0.0679325	0.165421	0.961875	0.68132
genus_Parabacteroides	0.0546496	0.155902	0.725935	0.854609	0.69269	0.411816	0.0905145	0.179782	0.614635	0.873947	0.812056	0.689934	0.0700435	0.117784	0.961875	0.552059
genus_Paraprevotella	-0.0940528	0.240636	0.695907	0.854609	0.892491	0.990787	0.144155	0.174941	0.409929	0.873947	0.0386792	0.766046	0.0617889	0.1415	0.961875	0.66235
genus_Parasutterella	0.11568	0.19264	0.548173	0.854609	0.332642	0.163353	-0.0664425	0.17421	0.702912	0.882837	0.589829	0.213707	0.0154926	0.129211	0.985245	0.904561
genus_Peptococcus	0.362006	0.272573	0.184143	0.6624	0.632349	0.0520578	0.111836	0.17416	0.520778	0.873947	0.824926	0.376186	0.18436	0.14676	0.7425	0.209042
genus_Phascolarctobacterium	0.0235062	0.194053	0.903586	0.957176	0.933947	0.654519	0.134603	0.174211	0.439734	0.873947	0.870676	0.0689027	0.0850231	0.129635	0.961875	0.51191
genus_Romboutsia	0.0921344	0.171933	0.592045	0.854609	0.72785	0.580665	-0.166221	0.180356	0.356724	0.859304	0.284004	0.598707	-0.0308692	0.124446	0.961875	0.804094
genus_Roseburia	0.0534579	0.153472	0.727598	0.854609	0.87692	0.215338	0.294015	0.174259	0.0915586	0.374143	0.558671	0.666764	0.15854	0.115173	0.7425	0.168654
genus_Senegalimassilia	-0.43037	0.246625	0.0809785	0.606	0.445	0.795474	0.124657	0.190797	0.513532	0.873947	0.636737	0.544006	-0.0831543	0.150909	0.961875	0.581618
genus_Slackia	0.0935255	0.263856	0.722996	0.854609	0.902993	0.628111	0.0294012	0.191779	0.878156	0.94824	0.789892	0.393945	0.0515672	0.155131	0.961875	0.739579
genus_Streptococcus	0.0364507	0.160285	0.820104	0.903673	0.457276	0.661848	-0.342367	0.169257	0.0430971	0.2646	0.106242	0.66573	-0.142653	0.116381	0.7425	0.220297
genus_Subdoligranulum	0.166687	0.154766	0.281469	0.752	0.888698	0.149053	0.0710165	0.179601	0.692538	0.882837	0.650126	0.228812	0.125919	0.117241	0.849	0.282818
genus_Sutterella	0.291846	0.17807	0.101224	0.606	0.927507	0.513053	0.100407	0.175189	0.566553	0.873947	0.960508	0.143491	0.194565	0.124883	0.584182	0.119238
genus_Terrisporobacter	0.221867	0.25033	0.375458	0.752	0.553605	0.144823	-0.172631	0.190797	0.365579	0.859304	0.989313	0.030413	-0.0276692	0.151746	0.961875	0.855317
genus_Turicibacter	0.221799	0.216048	0.3046	0.752	0.352818	0.0318051	-0.161291	0.173132	0.351541	0.859304	0.395037	0.75828	-0.0114825	0.135104	0.985245	0.932269
genus_Tyzzerella3	0.551417	0.277546	0.0469493	0.5508	0.378787	0.857227	-0.297163	0.174259	0.0881398	0.374143	0.302237	0.74463	-0.0572314	0.147582	0.961875	0.698168
