# Supplementary material for: Cross-ethnic Molecular Signatures Underpin the Adverse Impact of Statin Use on Type 2 Diabetes
Source: Genomics Proteomics Bioinformatics. 2025 Nov 6;23(5):qzaf101. doi: 10.1093/gpbjnl/qzaf101 (PMC12975336; doi:10.1093/gpbjnl/qzaf101)
Supplement: qzaf101_Supplementary_Data [file qzaf101_supplementary_data.zip › Table S5.xlsx]

## Sheet: st5
Table S5 Estimates for the effect of genetically proxied statin use on blood metabolites
Outcome	Beta_EUR	SE_EUR	P_EUR	FDR_EUR	Pleio.pval	Heter.Stat	Beta_EAS	SE_EAS	P_EAS	FDR_EAS	Pleio.pval	Heter.Stat	Beta_Meta	SE_Meta	P_Meta	FDR_Meta
Myristate	0.0712684	0.0352477	0.0431832	0.215916	0.77402	0.525072	-0.6962	0.339002	0.0400069	0.603503	0.646207	0.0240501	0.0630602	0.0350587	0.0720652	0.360326
Palmitic acid	0.0702304	0.0315311	0.0259246	0.215916	0.581772	0.899614	0.0924618	0.346201	0.789411	0.998924	0.688611	0.53625	0.0704133	0.0314011	0.0249366	0.196903
Palmitoleic acid	0.0890091	0.0569501	0.118069	0.387597	0.835288	0.688419	-0.00185287	0.341619	0.995672	0.998924	0.296449	0.146495	0.0865522	0.0561749	0.123374	0.423144
Stearic acid	0.0412585	0.0232976	0.0765722	0.340321	0.944375	0.978846	-0.639182	0.340312	0.0603503	0.603503	0.669439	0.131186	0.0380843	0.0232432	0.101315	0.423144
Oleic acid	0.0721374	0.0323222	0.0256267	0.215916	0.244402	0.680346	0.315112	0.351994	0.370669	0.998924	0.0525985	0.204692	0.074169	0.0321868	0.021204	0.196903
Linoleic acid	0.0988312	0.0339039	0.00355648	0.142259	0.0655931	0.436989	-0.045644	0.340252	0.893286	0.998924	0.87384	0.81249	0.0974108	0.0337369	0.00388477	0.155391
Arachidonic acid	0.0212116	0.0355715	0.550969	0.714733	0.895872	0.548325	0.214419	0.339118	0.527201	0.998924	0.872047	0.419495	0.0233143	0.0353774	0.509885	0.679847
Adrenic Acid	0.117066	0.0481193	0.014981	0.215916	0.48839	0.162702	0.222201	0.339628	0.512952	0.998924	0.827291	0.359271	0.119135	0.0476434	0.0123997	0.196903
Caproic acid	-0.00713016	0.0246222	0.772136	0.834932	0.633342	0.141199	-0.282749	0.508122	0.577898	0.998924	0.824951	0.46999	-0.00777583	0.0245934	0.751869	0.859279
Carnitine	-0.0051856	0.019779	0.793185	0.834932	0.199128	0.00227761	-0.0187983	0.864958	0.982661	0.998924	0.992819	0.909512	-0.00519271	0.0197738	0.792855	0.88095
Cholic acid	-0.201312	0.141574	0.155039	0.387597	0.897022	0.968556	0.0285325	0.55824	0.959237	0.998924	0.135619	0.3353	-0.187423	0.13723	0.172015	0.430038
Citric acid	0.0288613	0.0247683	0.243916	0.573921	0.420474	0.39379	-0.457862	0.528316	0.386137	0.998924	0.835581	0.399228	0.0277939	0.0247411	0.261272	0.550046
Citrulline	0.0224995	0.0232943	0.334103	0.636386	0.114693	0.506243	0.293708	1.08545	0.786708	0.998924	0.98003	0.703001	0.0226244	0.0232889	0.331316	0.602393
Creatine	-0.114876	0.0522426	0.0278856	0.215916	0.767171	0.71168	-0.694025	0.463497	0.134298	0.767416	0.550198	0.760701	-0.122141	0.0519139	0.0186343	0.196903
Deoxycholic acid	-0.0990751	0.0921996	0.282567	0.594877	0.767658	0.868589	-1.19873	1.14967	0.297102	0.998924	0.231422	0.57178	-0.106102	0.0919046	0.248302	0.550046
Glyceric acid	-0.051279	0.0339309	0.130718	0.387597	0.195876	0.911657	1.04396	1.07139	0.329856	0.998924	0.306213	0.951282	-0.0501816	0.0339139	0.13896	0.423144
Glycine	0.00228886	0.0333589	0.945298	0.945298	0.296254	0.73817	-0.161873	0.83791	0.846813	0.998924	0.823479	0.4945	0.00202907	0.0333325	0.95146	0.95146
Glycochenodeoxycholic acid	-0.0691983	0.108835	0.524901	0.714733	0.578395	0.252462	-0.802497	0.531471	0.131055	0.767416	0.911899	0.711462	-0.0987117	0.106622	0.354547	0.616603
Glycocholic acid	-0.180947	0.0874584	0.0385512	0.215916	0.810861	0.4904	-1.06551	0.88936	0.230893	0.998924	0.585265	0.216949	-0.189419	0.0870386	0.0295355	0.196903
Glycodeoxycholic acid	0.0576156	0.186929	0.757913	0.834932	0.699413	0.850063	-0.769763	0.862674	0.372232	0.998924	0.385644	0.896469	0.0205103	0.182689	0.91061	0.933959
Hydrocinnamic acid	-0.094578	0.0627918	0.132012	0.387597	0.0988049	0.520894	-0.0446225	0.559454	0.936428	0.998924	0.588295	0.143311	-0.0939565	0.0624	0.132141	0.423144
Hyodeoxycholic acid	0.073797	0.0965608	0.444716	0.714733	0.141936	0.0153347	-0.803	1.05995	0.448701	0.998924	0.632484	0.99085	0.0665803	0.0961626	0.488704	0.679847
Indoleacetic acid	-0.0407231	0.0484584	0.400699	0.714081	0.44693	0.924947	-0.127054	0.540528	0.814166	0.998924	0.559332	0.995045	-0.0414114	0.0482648	0.39089	0.651483
Isovaleric acid	-0.0264604	0.0454239	0.560215	0.714733	0.440686	0.339565	0.197885	0.59089	0.737705	0.998924	0.542485	0.267695	-0.0251424	0.0452903	0.578799	0.723499
Myristoleic acid	0.0609118	0.0539475	0.258858	0.575241	0.435169	0.286761	-0.457246	0.561476	0.415436	0.998924	0.956379	0.781953	0.0561721	0.0537002	0.295547	0.562946
Octanoylcarnitine	0.0347417	0.0569156	0.541592	0.714733	0.823188	0.705676	0.335591	0.606959	0.580329	0.998924	0.642993	0.272178	0.037364	0.056667	0.509664	0.679847
Ornithine	-0.0147146	0.0339502	0.664711	0.80571	0.949742	0.78526	0.122058	0.553929	0.825599	0.998924	0.36366	0.4316	-0.0142028	0.0338866	0.675124	0.818332
Palmitoylcarnitine	0.0690492	0.0482408	0.152331	0.387597	0.669758	0.0561754	-0.342437	0.912309	0.707399	0.998924	0.247117	0.505712	0.0679019	0.0481735	0.158679	0.423144
Pentadecanoic acid	0.0101167	0.0352508	0.774118	0.834932	0.380249	0.764081	-0.93519	0.530064	0.077682	0.621456	0.464341	0.608797	0.00595438	0.0351731	0.86557	0.911127
Phenylacetic acid	0.0769764	0.0530321	0.146639	0.387597	0.1797	0.601212	-0.159155	0.50657	0.753383	0.998924	0.456514	0.395648	0.0744166	0.0527438	0.158273	0.423144
Phenyllactic acid	-0.00669892	0.0380425	0.860223	0.88228	0.321525	0.0318454	-0.350156	0.539913	0.516635	0.998924	0.454658	0.91518	-0.00839564	0.0379484	0.824907	0.891791
Propionylcarnitine	-0.0245198	0.0354825	0.489541	0.714733	0.377948	0.115843	0.00090355	0.66991	0.998924	0.998924	0.522645	0.73223	-0.0244486	0.0354328	0.490194	0.679847
Pyruvic acid	0.0398805	0.0582805	0.493795	0.714733	0.545957	0.325044	0.0858824	0.53963	0.87355	0.998924	0.867681	0.691583	0.0404109	0.0579436	0.485541	0.679847
Taurochenodeoxycholic acid	-0.0928738	0.0915007	0.310103	0.620205	0.306808	0.510137	-1.26808	0.650642	0.0512989	0.603503	0.535488	0.666052	-0.115665	0.0906091	0.201768	0.474747
Taurocholic acid	-0.189172	0.125408	0.131437	0.387597	0.409586	0.492361	-0.344075	0.819666	0.67465	0.998924	0.574155	0.651875	-0.192715	0.123965	0.120043	0.423144
Taurodeoxycholic acid	-0.0872951	0.14887	0.557616	0.714733	0.362673	0.778393	-1.13244	0.562161	0.0439628	0.603503	0.735346	0.123496	-0.155786	0.143909	0.279017	0.558034
Threonic acid	-0.0989033	0.0485673	0.0417085	0.215916	0.0351017	0.150152	-0.466728	0.8047	0.561913	0.998924	0.959662	0.5166	-0.100238	0.0484791	0.038672	0.220983
Undecanoic acid	-0.0128365	0.0227026	0.571787	0.714733	0.586451	0.113288	-0.295923	1.13797	0.794829	0.998924	0.310107	0.66451	-0.0129492	0.0226981	0.568341	0.723499
Ursodeoxycholic acid	-0.0351244	0.0994689	0.723999	0.834932	0.87234	0.596275	-0.12231	0.546685	0.822967	0.998924	0.200905	0.16968	-0.0379182	0.0978622	0.698412	0.821661
3-Indolepropionic acid	-0.042529	0.0516853	0.410597	0.714081	0.81851	0.0243931	0.127564	0.567219	0.822063	0.998924	0.260013	0.345286	-0.0411283	0.0514721	0.424266	0.678826
