# Supplementary material for: Cross-ethnic Molecular Signatures Underpin the Adverse Impact of Statin Use on Type 2 Diabetes
Source: Genomics Proteomics Bioinformatics. 2025 Nov 6;23(5):qzaf101. doi: 10.1093/gpbjnl/qzaf101 (PMC12975336; doi:10.1093/gpbjnl/qzaf101)
Supplement: qzaf101_Supplementary_Data [file qzaf101_supplementary_data.zip › Table S6.xlsx]

## Sheet: st6
Table S6 Genetically predicted effect of identified features on type 2 diabetes
Feature	Odds ratio	SE	P value	Population
Adrenic acid, 22:4n-6	2.27853	0.210864	9.40314e-05	EUR
Adrenic acid, 22:4n-6	1.28555	0.0956175	0.00861395	EAS
Adrenic acid, 22:4n-6	1.41737	0.0870827	6.1909e-05	META
APOL1	1.00666	0.013127	0.613005	EUR
APOL1	0.998929	0.008123	0.895011	EUR
FCN3	0.995037	0.0265306	0.851234	EUR
C1R	1.01797	0.0164182	0.278034	EUR
CFB	1.32019	0.126213	0.0277458	EUR
APOC1	0.988791	0.0552597	0.838358	EUR
APCS	0.978513	0.0376768	0.564271	EUR
GC	0.808345	0.0895576	0.0175136	EUR
APOB	0.974479	0.016918	0.126489	EUR
C8G	1.0186	0.0102685	0.0726648	EUR
IGFALS	0.966736	0.0695932	0.626889	EUR
CNDP1	1.03157	0.0158866	0.0504364	EUR
FCN3	0.9806	0.0167952	0.243441	EAS
CFB	0.985103	0.0264639	0.570611	EAS
APOB	0.991915	0.0435017	0.851972	EAS
C8G	0.976169	0.029895	0.419779	EAS
FCN3	0.984709	0.0141907	0.277541	META
CFB	0.997325	0.0259007	0.917618	META
APOB	0.976752	0.0157676	0.135746	META
C8G	1.01404	0.00971156	0.151149	META
