# Supplementary material for: Cross-ethnic Molecular Signatures Underpin the Adverse Impact of Statin Use on Type 2 Diabetes
Source: Genomics Proteomics Bioinformatics. 2025 Nov 6;23(5):qzaf101. doi: 10.1093/gpbjnl/qzaf101 (PMC12975336; doi:10.1093/gpbjnl/qzaf101)
Supplement: qzaf101_Supplementary_Data [file qzaf101_supplementary_data.zip › Table S7.xlsx]

## Sheet: st7
Table S7 Estimates for the effect of genetically proxied statin use on circulating proteins
Outcome	Outcome_SOMA_id	Beta_EUR	SE_EUR	P_EUR	FDR_EUR	Pleio.pval	Heter.Stat	Beta_EAS	SE_EAS	P_EAS	FDR_EAS	Pleio.pval	Heter.Stat	Beta_Meta	SE_Meta	P_Meta	FDR_Meta
SERPINA1	3580_25_SERPINA1_a1_Antitrypsin	-0.0407311	0.130815	0.755525	0.965384	0.71205	0.9364	0.265649	0.345957	0.442566	0.984511	0.92549	0.641781	-0.00240483	0.12236	0.98432	0.995144
A1BG	16561_9_A1BG_Alpha_1B_glycoprotein	-0.155899	0.12501	0.212365	0.941152	0.0703109	0.617877	0.0340162	0.344399	0.921321	0.984511	0.986	0.966892	-0.133789	0.117508	0.25489	0.978083
SERPINF2	3024_18_SERPINF2_a2_Antiplasmin	-0.127927	0.124374	0.303686	0.941152	0.847955	0.310459	0.151022	0.343616	0.660293	0.984511	0.948027	0.885658	-0.095614	0.116949	0.413603	0.981119
A2M	3708_62_A2M_a2_Macroglobulin	-0.167105	0.125813	0.184109	0.941152	0.19783	0.257559	-0.0984165	0.345282	0.775619	0.984511	0.993171	0.752023	-0.159055	0.11821	0.178455	0.978083
SERPINA3	4153_11_SERPINA3_alpha_1_antichymotrypsin_complex	-0.0599239	0.126535	0.635802	0.965384	0.163188	0.572314	-0.337887	0.347087	0.330308	0.984511	0.569739	0.271989	-0.0925329	0.118881	0.436355	0.981119
SERPINA3	2879_9_SERPINA3_a1_Antichymotrypsin	-0.123866	0.119256	0.298964	0.941152	0.492339	0.176149	-0.337887	0.347087	0.330308	0.984511	0.569739	0.271989	-0.146464	0.112784	0.194073	0.978083
ADIPOQ	3554_24_ADIPOQ_Adiponectin	0.120578	0.131308	0.358469	0.941152	0.725896	0.61541	0.370484	0.289172	0.200126	0.984511	0.998774	0.372557	0.163298	0.119559	0.171991	0.978083
AFM	4763_31_AFM_Afamin	0.0434451	0.127557	0.733411	0.965384	0.923428	0.599789	0.0397828	0.346456	0.908581	0.984511	0.989858	0.967672	0.0430079	0.119702	0.719377	0.981119
IGFALS	6605_17_IGFALS_IGFALS	-0.304749	0.124519	0.0143892	0.415701	0.798225	0.677618	0.237653	0.337702	0.481598	0.984511	0.936266	0.361086	-0.239831	0.11683	0.0400909	0.548263
AMBP	15453_3_AMBP_a1_Microglobulin	0.122116	0.125364	0.33001	0.941152	0.375941	0.457551	-0.174039	0.34518	0.614123	0.984511	0.408904	0.562959	0.0876048	0.117833	0.457201	0.981119
AGT	3484_60_AGT_Angiotensinogen	-0.154252	0.120949	0.202184	0.941152	0.909703	0.260861	-0.041711	0.342815	0.903159	0.984511	0.79631	0.425734	-0.141794	0.114058	0.213803	0.978083
SERPINC1	3344_60_SERPINC1_Antithrombin_III	-0.117883	0.121766	0.332988	0.941152	0.789147	0.194361	-0.531381	0.601791	0.377236	0.984511	0.465089	0.593616	-0.134147	0.119348	0.261013	0.978083
APOA1	2750_3_APOA1_Apo_A_I	-0.102012	0.123339	0.408188	0.965384	0.997383	0.797463	0.0743882	0.344387	0.828987	0.984511	0.563065	0.529141	-0.0819582	0.116116	0.480295	0.981119
APOA2	7127_3_APOA2_Apo_A_II	-0.09158	0.125495	0.465543	0.965384	0.77285	0.0921252	-0.157549	0.346591	0.64942	0.984511	0.877494	0.855409	-0.0992263	0.117998	0.400395	0.981119
APOA4	17685_9_APOA4_Apo_A_IV	0.183661	0.124569	0.140382	0.941152	0.965361	0.251992	0.0469469	0.343035	0.891144	0.984511	0.992611	0.97492	0.167733	0.117088	0.15199	0.978083
APOB	2797_56_APOB_Apo_B	-0.564212	0.128032	1.04904e-05	0.00162601	0.00175452	0.441014	-0.692042	0.345435	0.0451351	0.984511	0.996592	0.986581	-0.579651	0.120051	1.37656e-06	0.000213367
APOC1	15364_101_APOC1_Apo_C_I	-0.250333	0.124843	0.044943	0.633287	0.74344	0.140471	-0.271248	0.344703	0.431338	0.984511	0.764324	0.57352	-0.252758	0.117381	0.0312944	0.548263
APOC2	6350_43_APOC2_Apo_C_II	0.10234	0.117139	0.382301	0.965384	0.697467	0.940831	-0.330192	0.37195	0.374685	0.984511	0.728659	0.197346	0.0633117	0.111729	0.570949	0.981119
APOC3	6461_54_APOC3_Apo_C_III	-0.134526	0.12498	0.281757	0.941152	0.66852	0.567038	-0.340115	0.425091	0.423653	0.984511	0.420184	0.0152798	-0.150883	0.119905	0.208263	0.978083
APOD	4712_28_APOD_Apo_D	-0.122305	0.124322	0.325224	0.941152	0.0459023	0.157596	-0.131732	0.338596	0.697237	0.984511	0.990508	0.920155	-0.123425	0.116704	0.290242	0.978083
APOE	2418_55_APOE_Apo_E	-0.147199	0.125316	0.240144	0.941152	0.453798	0.0609699	0.0513473	0.343641	0.881221	0.984511	0.831276	0.564208	-0.123895	0.117732	0.29264	0.978083
APOF	12370_30_APOF_Apo_F	0.0267301	0.12777	0.834288	0.967682	0.960503	0.968601	-0.124899	0.348282	0.719884	0.984511	0.762424	0.596472	0.0087439	0.119953	0.94189	0.981119
APOH	8288_27_APOH_b2_Glycoprotein_I	-0.0595562	0.123545	0.629764	0.965384	0.792136	0.0619459	-0.048595	0.344749	0.887903	0.984511	0.995236	0.993727	-0.0583087	0.116303	0.616123	0.981119
APOL1	11510_31_APOL1_Apo_L1	-0.287434	0.122312	0.0187736	0.415701	0.859126	0.386092	-0.0455296	0.315212	0.885152	0.984511	0.812389	0.7743	-0.255777	0.114029	0.0248908	0.548263
APOL1	9506_10_APOL1_Apo_L1	0.105339	0.128263	0.41149	0.965384	0.645702	0.00741494	-0.0455296	0.315212	0.885152	0.984511	0.812389	0.7743	0.0839075	0.118804	0.480022	0.981119
APOM	10445_20_APOM_ApoM	-0.246199	0.126097	0.0508843	0.657256	0.0705316	0.226715	-0.0611067	0.39216	0.876174	0.984511	0.984679	0.961597	-0.228856	0.120044	0.0565949	0.548263
ATRN	15499_11_ATRN_Attractin	-0.00187634	0.131251	0.988594	0.999294	0.716531	0.590766	-0.0601247	0.340969	0.860031	0.984511	0.909471	0.750007	-0.00939341	0.122489	0.938872	0.981119
B4GALT2	9595_11_B4GALT2_B4GT2	0.0936916	0.123358	0.447549	0.965384	0.532495	0.687132	-0.127512	0.428753	0.76616	0.984511	0.973951	0.952612	0.0767804	0.118549	0.5172	0.981119
BTD	15644_1_BTD_Biotinidase	-0.00663939	0.123758	0.957215	0.999294	0.301259	0.891289	-0.197706	0.331143	0.550481	0.984511	0.950111	0.955374	-0.0300556	0.115926	0.795431	0.981119
C1QC	14100_63_C1QC_C1QC	-0.163232	0.125362	0.192887	0.941152	0.757386	0.167173	-0.377654	0.345887	0.274903	0.984511	0.985578	0.85961	-0.188128	0.11786	0.110444	0.799187
C1R	3285_23_C1R_C1r	-0.263395	0.123546	0.0330096	0.568499	0.988491	0.0826169	-0.301981	0.34414	0.380217	0.984511	0.325502	0.306403	-0.2678	0.11628	0.0212747	0.548263
C1RL	9348_1_C1RL_C1RL1	-0.0609995	0.126756	0.63035	0.965384	0.350972	0.59035	-0.181648	0.32427	0.575361	0.984511	0.774437	0.788485	-0.0769911	0.118057	0.514304	0.981119
C1S	8840_61_C1S_C1s	-0.0401707	0.127346	0.752423	0.965384	0.787293	0.672475	-0.326961	0.348678	0.34839	0.984511	0.845817	0.783598	-0.0739231	0.119617	0.536578	0.981119
C4BPA	9449_150_C4BPA_C4b_binding_protein_alpha_chain	-0.0334724	0.102961	0.745106	0.965384	0.677191	0.659699	-0.132404	0.342087	0.698721	0.984511	0.564445	0.527816	-0.04169	0.098592	0.672402	0.981119
C4BPB	7155_46_C4BPB_C4b_binding_protein_beta_chain	0.0544741	0.119365	0.648127	0.965384	0.597866	0.825601	-0.265694	0.343372	0.439062	0.984511	0.882646	0.882127	0.0199553	0.112747	0.859514	0.981119
SERPINA6	4785_30_SERPINA6_CBG	-0.0615747	0.117525	0.600327	0.965384	0.818889	0.65907	-0.0714582	0.339921	0.833496	0.984511	0.985889	0.965822	-0.06263	0.111073	0.572848	0.981119
CPB2	3518_54_CPB2_TAFI	-0.129447	0.122155	0.289281	0.941152	0.862704	0.968209	-0.040403	0.406087	0.920746	0.984511	0.76443	0.417376	-0.122058	0.116977	0.296744	0.978083
CPN1	7142_5_CPN1_CBPN	-0.114084	0.122542	0.351863	0.941152	0.0650248	0.461483	-0.320431	0.337263	0.342066	0.984511	0.77678	0.161982	-0.138149	0.115175	0.230346	0.978083
CD5L	3293_2_CD5L_CD5L	0.0357364	0.139106	0.797255	0.965384	0.400304	0.289041	-0.340581	0.336348	0.311259	0.984511	0.785241	0.701761	-0.0192294	0.128546	0.881087	0.981119
CP	17453_34_CP_Ceruloplasmin	-0.209971	0.122397	0.0862544	0.90676	0.0058908	0.297068	-0.0387277	0.341702	0.909763	0.984511	0.828482	0.242078	-0.190498	0.115228	0.0982834	0.799187
CFB	4129_72_CFB_Factor_B	-0.216141	0.126592	0.087751	0.90676	0.458602	0.390796	-0.419164	0.345617	0.225207	0.984511	0.772333	0.481104	-0.240157	0.118869	0.0433477	0.548263
CFH	4159_130_CFH_Factor_H	-0.0843583	0.122509	0.491083	0.965384	0.998166	0.166043	-0.0466087	0.345735	0.892762	0.984511	0.897767	0.929235	-0.0801472	0.115474	0.487637	0.981119
CFI	2567_5_CFI_Factor_I	-0.151077	0.124476	0.224861	0.941152	0.787562	0.440415	-0.134392	0.346567	0.698179	0.984511	0.918006	0.806232	-0.149171	0.117149	0.202897	0.978083
BCHE	15514_26_BCHE_Pseudocholinesterase	-0.0294226	0.122165	0.809677	0.965384	0.456841	0.432275	-0.446483	0.341964	0.191673	0.984511	0.91461	0.937752	-0.0766259	0.115045	0.505377	0.981119
CHST4	18876_77_CHST4_CHST4	-0.0473289	0.12037	0.694176	0.965384	0.69134	0.166105	0.0239606	0.295886	0.935459	0.984511	0.97846	0.869966	-0.037206	0.111497	0.73861	0.981119
CLU	4542_24_CLU_Clusterin	-0.300373	0.126021	0.0171479	0.415701	0.462689	0.0794867	0.299853	0.346163	0.38637	0.984511	0.990358	0.8191	-0.230133	0.118418	0.0519682	0.548263
CNDP1	5456_59_CNDP1_CNDP1	-0.319772	0.127335	0.0120302	0.415701	0.357048	0.382381	-0.138763	0.48565	0.775088	0.984511	0.696579	0.22755	-0.308129	0.123172	0.0123629	0.494316
C2	3186_2_C2_C2	0.0129275	0.124438	0.917259	0.999294	0.972524	0.836663	-0.160218	0.345926	0.643252	0.984511	0.999428	0.999229	-0.00691072	0.117092	0.952937	0.981119
COL2A1	18875_125_COL2A1_Chondrocalcin	0.259154	0.114412	0.0235069	0.455446	0.330728	0.94451	-0.0506431	0.308048	0.869416	0.984511	0.949461	0.176009	0.2216	0.107253	0.0388161	0.548263
COL2A1	15569_15_COL2A1_Collagen_II	0.0500904	0.124669	0.687842	0.965384	0.90461	0.985633	-0.0506431	0.308048	0.869416	0.984511	0.949461	0.176009	0.0359135	0.115564	0.755978	0.981119
C3	2754_50_C3_C3	0.0155798	0.125692	0.901353	0.990849	0.337155	0.0602739	-0.230581	0.346139	0.505315	0.984511	0.345287	0.191251	-0.0130975	0.118144	0.911727	0.981119
C3	4900_8_C3_C3a	0.0439009	0.124405	0.724174	0.965384	0.241167	0.0315026	-0.230581	0.346139	0.505315	0.984511	0.345287	0.191251	0.012501	0.117073	0.914964	0.981119
C3	2683_1_C3_iC3b	0.105316	0.124734	0.398489	0.965384	0.37744	0.232932	-0.230581	0.346139	0.505315	0.984511	0.345287	0.191251	0.0667103	0.117348	0.569706	0.981119
C3	4480_59_C3_C3b	-0.0421744	0.126038	0.737915	0.965384	0.251658	0.0224944	-0.230581	0.346139	0.505315	0.984511	0.345287	0.191251	-0.0642304	0.118431	0.587582	0.981119
C3	5803_24_C3_C3d	0.0419233	0.122875	0.732964	0.965384	0.133437	0.292504	-0.230581	0.346139	0.505315	0.984511	0.345287	0.191251	0.0114264	0.115796	0.921395	0.981119
C5	2381_52_C5_C5	0.00829426	0.126973	0.947917	0.999294	0.390361	0.911302	-0.109874	0.345006	0.750129	0.984511	0.999291	0.94839	-0.00580204	0.11916	0.961165	0.981119
C5	2851_63_C5_C5a	0.0344692	0.123634	0.780398	0.965384	0.345678	0.712512	-0.109874	0.345006	0.750129	0.984511	0.999291	0.94839	0.0180426	0.116387	0.876803	0.981119
C6	4127_75_C6_C6	-0.0845311	0.126345	0.503464	0.965384	0.443766	0.360777	0.107767	0.340091	0.751336	0.984511	0.662875	0.508276	-0.0612097	0.118436	0.605285	0.981119
C7	2888_49_C7_C7	-0.0816529	0.128751	0.525955	0.965384	0.848308	0.517596	0.0476097	0.347572	0.891048	0.984511	0.428448	0.231906	-0.066056	0.120734	0.584295	0.981119
C8G	14708_59_C8G_CO8G	-0.398145	0.123152	0.00122512	0.0949469	0.883246	0.527234	-0.457596	0.345839	0.185786	0.984511	0.754354	0.858928	-0.404835	0.116015	0.000483937	0.0375051
C9	3060_43_C9_C9	-0.0938376	0.125516	0.454691	0.965384	0.270448	0.463821	-0.315825	0.338626	0.350992	0.984511	0.51316	0.574682	-0.120652	0.117691	0.305286	0.978083
CPN2	6415_90_CPN2_CPN2	-0.116367	0.126745	0.358555	0.941152	0.744021	0.606965	0.0230995	0.343607	0.946401	0.984511	0.889873	0.772086	-0.0996638	0.118913	0.401961	0.981119
PPBP	4544_4_PPBP_CTAP_III	0.0703999	0.124895	0.572978	0.965384	0.464975	0.342288	0.0958631	0.370845	0.796022	0.984511	0.852247	0.724022	0.0729938	0.118363	0.537436	0.981119
PPBP	16765_52_PPBP_PBP	-0.00134425	0.123336	0.991304	0.999294	0.864124	0.389287	0.0958631	0.370845	0.796022	0.984511	0.852247	0.724022	0.008337	0.117033	0.94321	0.981119
PPBP	17165_1_PPBP_BTG	0.0614965	0.125134	0.623113	0.965384	0.46794	0.307367	0.0958631	0.370845	0.796022	0.984511	0.852247	0.724022	0.0650094	0.118566	0.583488	0.981119
PPBP	2790_54_PPBP_NAP_2	0.0721343	0.124924	0.563653	0.965384	0.610017	0.280216	0.0958631	0.370845	0.796022	0.984511	0.852247	0.724022	0.0745526	0.118388	0.528869	0.981119
ECM1	3366_51_ECM1_ECM1	-0.120357	0.113563	0.289226	0.941152	0.763742	0.254536	0.382968	0.318329	0.228954	0.984511	0.403198	0.285433	-0.0635311	0.10696	0.552534	0.981119
F13B	5658_64_F13B_coagulation_factor_XIII_B	-0.0546058	0.12237	0.655427	0.965384	0.887492	0.586284	0.185291	0.344678	0.590869	0.984511	0.994525	0.883264	-0.0277529	0.115318	0.809815	0.981119
F10	4878_3_F10_Coagulation_Factor_X	0.00718277	0.125891	0.954501	0.999294	0.44749	0.921679	0.121815	0.346003	0.724791	0.984511	0.996502	0.21942	0.020584	0.118304	0.861871	0.981119
F10	3077_66_F10_Coagulation_Factor_Xa	-0.0558431	0.129299	0.66582	0.965384	0.473202	0.853363	0.121815	0.346003	0.724791	0.984511	0.996502	0.21942	-0.0340738	0.121118	0.77846	0.981119
F5	4906_35_F5_Coagulation_Factor_V	-0.0613999	0.121972	0.614687	0.965384	0.591759	0.39542	0.356114	0.33975	0.294563	0.984511	0.998656	0.991565	-0.0137326	0.114798	0.904781	0.981119
F9	4876_32_F9_Coagulation_Factor_IX	-0.00104976	0.126025	0.993354	0.999294	0.566175	0.82174	-0.264213	0.337991	0.434381	0.984511	0.770164	0.21933	-0.033171	0.118083	0.778778	0.981119
F9	5307_12_F9_Coagulation_Factor_IXab	-0.00552626	0.124088	0.964478	0.999294	0.621132	0.890267	-0.264213	0.337991	0.434381	0.984511	0.770164	0.21933	-0.0362525	0.116486	0.755635	0.981119
FAIM3	6574_11_FAIM3_FAIM3	0.0628209	0.129436	0.627433	0.965384	0.949135	0.269724	0.356332	0.31132	0.252382	0.984511	0.923995	0.214214	0.10608	0.119518	0.374775	0.981119
FBLN1	6470_19_FBLN1_fibulin_1	0.0539428	0.125552	0.667455	0.965384	0.361797	0.384782	0.113162	0.337343	0.737285	0.984511	0.79934	0.536142	0.0611478	0.117667	0.603295	0.981119
FCN3	5462_62_FCN3_Ficolin_3	-0.25881	0.125176	0.0386797	0.599535	0.102488	0.690459	-0.554577	0.345586	0.108551	0.984511	0.871504	0.859492	-0.293114	0.117693	0.0127565	0.494316
AHSG	3581_53_AHSG_a2_HS_Glycoprotein	-0.174897	0.125693	0.164086	0.941152	0.0230814	0.0795386	0.298256	0.357475	0.404088	0.984511	0.944212	0.879177	-0.122836	0.118577	0.300239	0.978083
CFHR1	15468_14_CFHR1_FHR1	-0.0346649	0.115952	0.764972	0.965384	0.37402	0.31586	-0.41337	0.343456	0.22876	0.984511	0.710014	0.588749	-0.0734123	0.109861	0.503986	0.981119
CFHR2	15584_9_CFHR2_FHR2	0.042076	0.0941054	0.654791	0.965384	0.117775	0.221202	0.158754	0.316879	0.616377	0.984511	0.963906	0.883887	0.0515323	0.0902113	0.567837	0.981119
FN1	3435_53_FN1_FN1_4	0.0248316	0.116034	0.830545	0.967682	0.0992136	0.069737	-0.111553	0.34815	0.748653	0.984511	0.994451	0.991635	0.0111965	0.110081	0.918986	0.981119
FN1	4131_72_FN1_Fibronectin	-0.0318531	0.118005	0.787214	0.965384	0.367393	0.114357	-0.111553	0.34815	0.748653	0.984511	0.994451	0.991635	-0.040066	0.11176	0.719968	0.981119
FN1	3434_34_FN1_FN1_3	0.056346	0.117869	0.632622	0.965384	0.3864	0.363588	-0.111553	0.34815	0.748653	0.984511	0.994451	0.991635	0.0390802	0.111644	0.726306	0.981119
FTCD	9213_24_FTCD_FTCD	-0.127729	0.1235	0.301023	0.941152	0.116553	0.0293686	0.136008	0.346298	0.694506	0.984511	0.707948	0.423939	-0.0979704	0.116324	0.399664	0.981119
GSN	16607_78_GSN_Gelsolin	-0.115204	0.122744	0.347949	0.941152	0.985276	0.107488	-0.145934	0.343284	0.670755	0.984511	0.759182	0.669495	-0.118688	0.115578	0.304464	0.978083
GSN	4775_34_GSN_Gelsolin	-0.0556626	0.122214	0.648783	0.965384	0.949793	0.340179	-0.145934	0.343284	0.670755	0.984511	0.759182	0.669495	-0.065817	0.115135	0.567558	0.981119
GP1BA	4990_87_GP1BA_GP1BA	-0.00101869	0.114446	0.992898	0.999294	0.260661	0.252399	0.128313	0.298061	0.666838	0.984511	0.334619	0.468691	0.0155989	0.106841	0.88392	0.981119
HBB	17137_160_HBB_Beta_globin	-0.198249	0.12316	0.107465	0.90866	0.0849495	0.77794	-0.0604689	0.333646	0.856182	0.984511	0.417878	0.00592026	-0.181727	0.115539	0.115753	0.799187
HPX	15347_12_HPX_Hemopexin	-0.147044	0.114951	0.200831	0.941152	0.78046	0.0951738	0.214092	0.346155	0.536256	0.984511	0.845874	0.42477	-0.111174	0.109093	0.308164	0.978083
SERPIND1	3316_58_SERPIND1_Heparin_cofactor_II	-0.0260897	0.0993905	0.792939	0.965384	0.803705	0.852144	-0.00728109	0.344329	0.983129	0.989513	0.800941	0.476938	-0.0246431	0.095492	0.796357	0.981119
HP	3054_3_HP_Haptoglobin__Mixed_Type	0.062294	0.111393	0.576007	0.965384	0.431891	0.374434	-0.511826	0.415782	0.218325	0.984511	0.954782	0.793011	0.0238453	0.107598	0.824615	0.981119
HP	7905_30_HP_HPT	0.0681968	0.113462	0.547804	0.965384	0.440579	0.410191	-0.511826	0.415782	0.218325	0.984511	0.954782	0.793011	0.0279974	0.10946	0.798122	0.981119
HRG	4996_66_HRG_HRG	0.100345	0.12421	0.419167	0.965384	0.344137	0.510309	-0.0386623	0.345321	0.910855	0.984511	0.69795	0.634931	0.0844205	0.116879	0.470116	0.981119
GCK	12960_9_GCK_HXK4	-0.0187682	0.12058	0.87631	0.977274	0.0750341	0.584755	-0.266963	0.306521	0.383784	0.984511	0.935205	0.849218	-0.0520292	0.11221	0.642879	0.981119
SERPING1	4479_14_SERPING1_C1_Esterase_Inhibitor	-0.144758	0.122491	0.237292	0.941152	0.449691	0.529691	-0.0693949	0.347605	0.841764	0.984511	0.982132	0.572518	-0.136433	0.115528	0.237621	0.978083
IGF2	15295_81_IGF2_IGF_II	-0.191302	0.120164	0.111384	0.90866	0.720477	0.204127	0.131453	0.358061	0.713527	0.984511	0.913494	0.0456435	-0.158631	0.11392	0.163779	0.978083
IGHG2	13230_174_IGHG2_IgG2__Kappa	-0.017668	0.119744	0.882699	0.977274	0.274052	0.476665	0.279273	0.346135	0.419763	0.984511	0.424497	0.171266	0.0140707	0.113163	0.901046	0.981119
IGHG4	13231_90_IGHG4_IgG4__Kappa	0.104352	0.122635	0.394814	0.965384	0.371172	0.323178	0.175852	0.33591	0.600621	0.984511	0.779299	0.0992513	0.112761	0.115198	0.327654	0.981119
IGJ	15306_20_IGJ_IgJ	-0.111546	0.120657	0.355234	0.941152	0.116249	0.621432	0.116435	0.345134	0.735844	0.984511	0.979559	0.389978	-0.0867171	0.113898	0.446442	0.981119
ITGAL	11617_1_ITGAL_LFA_1_alpha_L_chain	-0.0182135	0.123095	0.882372	0.977274	0.935709	0.19246	0.360324	0.308574	0.242925	0.984511	0.779184	0.533442	0.0337549	0.114334	0.767818	0.981119
ITIH1	7955_195_ITIH1_ITI_heavy_chain_H1	0.00634942	0.116727	0.95662	0.999294	0.462259	0.410211	-0.12167	0.337303	0.718313	0.984511	0.963877	0.884006	-0.00734215	0.110308	0.946932	0.981119
ITIH2	9326_33_ITIH2_ITI_heavy_chain_H2	0.05864	0.124007	0.636302	0.965384	0.740054	0.468282	0.060765	0.344772	0.8601	0.984511	0.972619	0.630757	0.0588834	0.116689	0.613827	0.981119
ITIH3	7145_1_ITIH3_ITIH3	0.060767	0.117395	0.604716	0.965384	0.0481275	0.327981	0.0262506	0.345924	0.93951	0.984511	0.348446	0.423355	0.0572023	0.111167	0.606861	0.981119
ITIH4	4811_33_ITIH4_ITI_heavy_chain_H4	0.0295418	0.122568	0.809536	0.965384	0.910605	0.541313	-0.278079	0.341963	0.416113	0.984511	0.998912	0.94105	-0.00547843	0.11538	0.962129	0.981119
SERPINA4	3449_58_SERPINA4_Kallistatin	0.0733919	0.125177	0.557672	0.965384	0.904799	0.608663	0.0189573	0.358202	0.957793	0.989513	0.167726	0.310242	0.0674676	0.11817	0.568041	0.981119
KLKB1	4152_58_KLKB1_Prekallikrein	-0.205464	0.125625	0.101936	0.90866	0.854044	0.0460139	-0.0361016	0.340252	0.915501	0.984511	0.993516	0.289322	-0.185147	0.117849	0.11617	0.799187
KNG1	19631_13_KNG1_Kininostatin	-0.0685893	0.126385	0.587334	0.965384	0.281048	0.704984	-0.165851	0.345984	0.631682	0.984511	0.927183	0.773863	-0.0800398	0.118712	0.500163	0.981119
KNG1	7784_1_KNG1_Kininogen__HMW	-0.111611	0.123032	0.364317	0.941152	0.716566	0.43598	-0.165851	0.345984	0.631682	0.984511	0.927183	0.773863	-0.1177	0.115921	0.309941	0.978083
KNG1	15343_337_KNG1_Kininogen__HMW__Two_Chain	-0.232193	0.124828	0.0628703	0.749607	0.61672	0.588752	-0.165851	0.345984	0.631682	0.984511	0.927183	0.773863	-0.224552	0.117419	0.0558255	0.548263
LBP	3074_6_LBP_LBP	-0.147418	0.127339	0.246996	0.941152	0.675583	0.720593	-0.692709	0.323532	0.0322671	0.984511	0.271032	0.118949	-0.22056	0.118491	0.0626877	0.571564
LCAT	15413_3_LCAT_LCAT	0.0314722	0.122594	0.797396	0.965384	0.937865	0.363437	-0.128107	0.399287	0.748331	0.984511	0.415526	0.273654	0.0177247	0.117195	0.879785	0.981119
LUM	13114_50_LUM_Lumican	0.126892	0.126596	0.316181	0.941152	0.162016	0.59685	0.326827	0.467228	0.484238	0.984511	0.770928	0.463641	0.140566	0.12219	0.249984	0.978083
SELL	4831_4_SELL_sL_Selectin	-0.176492	0.124777	0.157226	0.941152	0.0819857	0.650232	0.070609	0.251066	0.778529	0.984511	0.369007	0.385767	-0.127548	0.111738	0.253666	0.978083
MAMDC2	6119_14_MAMDC2_MAMC2	0.0445143	0.141682	0.753382	0.965384	0.730976	0.119022	-0.126485	0.357185	0.723253	0.984511	0.62255	0.0249479	0.0212668	0.1317	0.871716	0.981119
MBTPS1	7240_2_MBTPS1_MBTP1	0.0858894	0.120877	0.477363	0.965384	0.580503	0.572586	0.0224269	0.326567	0.945249	0.984511	0.686787	0.13668	0.0782423	0.113361	0.490065	0.981119
MUC16 CA125	15565_102_MUC16_CA125	-0.0349712	0.131735	0.790651	0.965384	0.78006	0.530578	0.030797	0.346818	0.929242	0.984511	0.645511	0.504121	-0.0266787	0.12315	0.828493	0.981119
OPHN1	12591_27_OPHN1_Oligophrenin_1	0.0590268	0.12333	0.632218	0.965384	0.541511	0.687764	-0.280926	0.724763	0.698304	0.984511	0.919847	0.515038	0.0494599	0.121583	0.684154	0.981119
PEBP1	4276_10_PEBP1_prostatic_binding_protein	-0.0289686	0.126213	0.818464	0.967682	0.932199	0.698261	-0.0299889	0.320436	0.925437	0.984511	0.93265	0.677282	-0.0291057	0.117432	0.80425	0.981119
SERPINF1	9211_19_SERPINF1_PEDF	-0.0485775	0.123481	0.694024	0.965384	0.797504	0.690436	0.0598656	0.415076	0.88532	0.984511	0.862589	0.515961	-0.0397606	0.118355	0.736913	0.981119
PGLYRP2	5601_2_PGLYRP2_PGRP_L	0.046253	0.124069	0.709298	0.965384	0.639552	0.297118	-0.0331669	0.343489	0.923077	0.984511	0.965021	0.963092	0.0370871	0.11669	0.750618	0.981119
PLCB1	11354_21_PLCB1_Phospholipase_C_beta_1	0.115029	0.123882	0.353131	0.941152	0.839831	0.156039	-0.528569	0.323088	0.101842	0.984511	0.938028	0.211433	0.0325353	0.115671	0.778499	0.981119
PF4	2697_7_PF4_PF_4	0.0443982	0.124888	0.722211	0.965384	0.689095	0.354944	0.205509	0.410152	0.616332	0.984511	0.572114	0.68256	0.0580682	0.119472	0.626939	0.981119
PLG	4151_6_PLG_Plasminogen	-0.0790368	0.125023	0.527271	0.965384	0.824194	0.968009	0.134125	0.343512	0.696201	0.984511	0.381841	0.572224	-0.0541033	0.117484	0.645145	0.981119
PLG	4150_75_PLG_Plasmin	-0.024907	0.120747	0.836576	0.967682	0.261119	0.106775	0.134125	0.343512	0.696201	0.984511	0.381841	0.572224	-0.00741827	0.113914	0.948077	0.981119
PLG	3710_49_PLG_Angiostatin	-0.160231	0.127224	0.207872	0.941152	0.688792	0.988348	0.134125	0.343512	0.696201	0.984511	0.381841	0.572224	-0.124725	0.119304	0.295823	0.978083
PLTP	15475_4_PLTP_PLTP	-0.0443186	0.119659	0.711105	0.965384	0.74111	0.1044	-0.0372127	0.397763	0.925463	0.984511	0.996353	0.923626	-0.0437289	0.114587	0.702741	0.981119
PON1	4261_55_PON1_paraoxonase_1	-0.00895811	0.122292	0.941606	0.999294	0.381416	0.101861	0.085248	0.343697	0.80411	0.984511	0.593281	0.53818	0.00162831	0.115216	0.988724	0.995144
PROC	3758_68_PROC_Activated_Protein_C	0.00010333	0.116816	0.999294	0.999294	0.472149	0.727512	0.169607	0.362934	0.64027	0.984511	0.338096	0.0497931	0.0160151	0.111198	0.885482	0.981119
PROC	2961_1_PROC_Protein_C	-0.146975	0.121068	0.224752	0.941152	0.266701	0.238133	0.169607	0.362934	0.64027	0.984511	0.338096	0.0497931	-0.115275	0.114847	0.31551	0.978083
CFP	2960_66_CFP_Properdin	-0.118735	0.12339	0.33591	0.941152	0.885064	0.821987	-0.301857	0.329221	0.359205	0.984511	0.687156	0.395017	-0.14129	0.115541	0.221386	0.978083
PROS1	2700_56_PROS1_Protein_S	-0.0614038	0.123182	0.618147	0.965384	0.659497	0.960635	0.0491836	0.346785	0.887217	0.984511	0.864472	0.862092	-0.0490137	0.116077	0.672841	0.981119
PZP	6580_29_PZP_Pregnancy_zone_protein	-0.159327	0.117522	0.175188	0.941152	0.277697	0.479876	-0.524457	0.294719	0.0751551	0.984511	0.315751	0.268018	-0.20942	0.109163	0.0550578	0.548263
RBP4	15633_6_RBP4_RBP	-0.0538458	0.126298	0.66986	0.965384	0.773579	0.571133	-0.178093	0.343005	0.603611	0.984511	0.170652	0.505266	-0.0686798	0.118519	0.562261	0.981119
RGS8	11666_72_RGS8_RGS8	-0.185533	0.123251	0.13224	0.931688	0.015596	0.163985	-0.146235	0.343298	0.670128	0.984511	0.278257	0.243673	-0.181046	0.116002	0.118589	0.799187
RPIA	12333_87_RPIA_RPIA	-0.20311	0.122827	0.0982033	0.90866	0.871424	0.968822	-0.055588	0.303292	0.854576	0.984511	0.994939	0.978312	-0.182324	0.113845	0.109265	0.799187
SAA1	15515_2_SAA1_SAA	0.0100891	0.122544	0.934384	0.999294	0.488357	0.702606	-0.466576	0.270445	0.0844889	0.984511	0.143726	0.345289	-0.0711076	0.11162	0.524091	0.981119
SAA2	18832_65_SAA2_SAA2	0.0214706	0.122782	0.861184	0.974332	0.443556	0.596103	0.0116679	0.284958	0.967339	0.989513	0.769492	0.83914	0.0199357	0.11276	0.859668	0.981119
SAA4	15516_12_SAA4_SAA_4	-0.0550656	0.13498	0.683307	0.965384	0.90385	0.964068	-0.0844955	0.399635	0.83255	0.984511	0.912123	0.112148	-0.0580792	0.127882	0.649713	0.981119
APCS	2474_54_APCS_SAP	-0.189031	0.125205	0.131102	0.931688	0.903189	0.172699	-0.678292	0.340271	0.0462188	0.984511	0.261153	0.183724	-0.247374	0.117503	0.0352688	0.548263
SEMA4D	5737_61_SEMA4D_SEM4D	-0.145141	0.122285	0.235265	0.941152	0.937869	0.209315	0.324916	0.281921	0.249113	0.984511	0.677673	0.813732	-0.0707067	0.112186	0.528523	0.981119
SHBG	4929_55_SHBG_SHBG	-0.0613543	0.127771	0.631092	0.965384	0.314047	0.696839	0.464937	0.450192	0.30172	0.984511	0.966824	0.092074	-0.0221216	0.122916	0.857174	0.981119
SERPINB5	15417_3_SERPINB5_Maspin	0.0757164	0.123911	0.541164	0.965384	0.915061	0.811558	-0.351102	0.34286	0.305818	0.984511	0.949407	0.820089	0.0264085	0.116534	0.820723	0.981119
TMEM185A	14633_26_TMEM185A_T185A	-0.123568	0.12298	0.315003	0.941152	0.0132814	0.301151	-0.00715313	0.301188	0.981052	0.989513	0.825242	0.102893	-0.106932	0.113854	0.347627	0.981119
CLEC3B	5701_81_CLEC3B_Tetranectin	0.00490489	0.12696	0.969183	0.999294	0.252948	0.204853	0.255677	0.326606	0.433727	0.984511	0.99494	0.655659	0.0378238	0.118334	0.749243	0.981119
SERPINA7	2706_69_SERPINA7_Thyroxine_Binding_Globulin	-0.0243076	0.12599	0.847011	0.972494	0.819831	0.598628	-0.304919	0.309762	0.324936	0.984511	0.842384	0.891497	-0.0641396	0.116706	0.582604	0.981119
F2	4157_2_F2_Thrombin	-0.141914	0.129838	0.274388	0.941152	0.231921	0.330058	0.106263	0.345082	0.758132	0.984511	0.977641	0.930136	-0.111138	0.121521	0.360423	0.981119
F2	5316_54_F2_Prothrombin	-0.181356	0.120142	0.131168	0.931688	0.266586	0.1531	0.106263	0.345082	0.758132	0.984511	0.977641	0.930136	-0.150262	0.113462	0.185391	0.978083
TTN	11352_42_TTN_TITIN	0.125893	0.120154	0.294747	0.941152	0.806382	0.557549	-0.143806	0.294248	0.625037	0.984511	0.779063	0.768317	0.0873495	0.111237	0.432305	0.981119
TOPBP1	9947_22_TOPBP1_TOPB1	0.0964693	0.118762	0.416623	0.965384	0.42751	0.682502	-0.149281	0.304994	0.624519	0.984511	0.807069	0.281026	0.0641134	0.110668	0.562365	0.981119
TF	4162_54_TF_Transferrin	-0.145946	0.117775	0.215276	0.941152	0.701131	0.0992833	0.175042	0.345377	0.612285	0.984511	0.817307	0.781298	-0.112508	0.111472	0.312834	0.978083
THBS1	3474_19_THBS1_Thrombospondin_1	0.0441734	0.124929	0.723648	0.965384	0.709606	0.568518	0.0504487	0.374344	0.892797	0.984511	0.977314	0.953429	0.0448023	0.118504	0.705382	0.981119
GC	15589_1_GC_Gc_Globulin__Mixed_Type	-0.310925	0.124311	0.0123775	0.415701	0.429497	0.665911	0.0570904	0.340345	0.866786	0.984511	0.829159	0.670532	-0.267608	0.116766	0.021915	0.548263
VTN	13125_45_VTN_Vitronectin	-0.0440361	0.0874202	0.614452	0.965384	0.460848	0.925195	-0.000248613	0.342581	0.999421	0.999421	0.874905	0.257541	-0.0413591	0.0847058	0.625361	0.981119
VWF	3050_7_VWF_vWF	0.0945943	0.122236	0.439009	0.965384	0.652276	0.0822455	0.00931512	0.319467	0.976738	0.989513	0.899936	0.824932	0.0837037	0.114164	0.463445	0.981119
XDH	11264_33_XDH_XDH	-0.0218599	0.123212	0.859181	0.974332	0.681822	0.545194	0.18991	0.367264	0.605091	0.984511	0.799497	0.803009	-0.000436363	0.116813	0.997019	0.997019
AZGP1	9312_8_AZGP1_AZGP1	-0.0830251	0.124106	0.503506	0.965384	0.96395	0.554674	-0.103775	0.345896	0.764163	0.984511	0.423939	0.194648	-0.0853917	0.116815	0.464778	0.981119
