# Supplementary material for: Cross-ethnic Molecular Signatures Underpin the Adverse Impact of Statin Use on Type 2 Diabetes
Source: Genomics Proteomics Bioinformatics. 2025 Nov 6;23(5):qzaf101. doi: 10.1093/gpbjnl/qzaf101 (PMC12975336; doi:10.1093/gpbjnl/qzaf101)
Supplement: qzaf101_Supplementary_Data [file qzaf101_supplementary_data.zip › Table S8.xlsx]

## Sheet: st8
Table S8 Genetically predicted protein levels and risks of type 2 diabetes
Outcome	UniProtID	b_SMR	se_SMR	p_SMR	p_SMR_multi	p_HEIDI	PP0	PP1	PP2	PP3	PP4	Beta	SE	P
10372_18_STAT6_STAT6	P42226	-0.0061769	0.0630841	0.922	0.000182985	0.613302	1.06958e-60	4.49334e-61	0.692749	0.291011	0.0162403	-0.0573	0.067332	0.394755
10702_1_COL28A1_COSA1	Q2UY09	0.367965	0.157312	0.0193316	0.0242068	0.576555	9.61431e-05	0.00470313	0.0198706	0.972027	0.00330311	0.137086	0.08408	0.10301
10708_3_GNRH2_GON2	O43555	-0.0940129	0.0433179	0.0299839	0.0841288	0.583389	1.30637e-78	2.98055e-78	0.299316	0.682885	0.0177991	-0.22727	0.09233	0.013834
10714_7_ACE_ACE	P12821	0.0479693	0.0102433	2.82721e-06	nan	0.00793552	0	0	0.00355261	0.332862	0.663585	0.04616	0.012048	0.000127
10833_64_HHIP_HHIP	Q96QV1	0.229592	0.0485362	2.24169e-06	0.0126609	0.0601955	4.74704e-66	8.46473e-66	0.00110193	0.00096698	0.997931	0.175235	0.065085	0.007094
10892_8_OSMR_OSMR	Q99650	-0.019879	0.0536063	0.710762	0.31875	0.362443	7.89183e-38	3.10889e-38	0.715604	0.2819	0.00249603	-0.13875	0.05551	0.012437
10959_125_BET1L_BET1L	Q9NYM9	-0.0606061	0.0673091	0.3679	0.65479	0.15424	3.37985e-35	6.77884e-36	0.829533	0.166372	0.00409474	-0.19998	0.061477	0.001142
11117_2_SPATA20_SPT20	Q8TB22	0.0870918	0.0206191	2.40171e-05	0.000629672	0.00105063	0	0	0.031461	0.13668	0.831859	0.063137	0.108666	0.561232
11219_95_FGFBP3_FGFP3	Q8TAT2	-0.0926561	0.0238533	0.000102574	1.89359e-13	6.59494e-07	6.49254e-279	1.78921e-219	3.62871e-60	1	2.61999e-59	-0.07905	0.037957	0.037279
11287_14_CYB5A_Cytochrome_b5	P00167	0.157791	0.0852785	0.0642702	0.0329981	0.643133	1.1382e-18	5.90615e-19	0.636705	0.330354	0.0329407	0.157791	0.083826	0.059788
11288_26_NT5C2_5NTC	P49902	0.0140282	0.0484056	0.771965	0.0337447	0.836466	2.49895e-35	4.01667e-35	0.382394	0.614636	0.0029695	0.075099	0.128458	0.558806
11356_19_DGCR14_DGC14	Q96DF8	0.140292	0.0687316	0.0412354	0.0499252	0.46809	1.34134e-18	4.00407e-19	0.743153	0.221805	0.0350419	0.140292	0.06734	0.037221
11428_31_PDLIM1_PDLI1	O00151	0.22003	0.0955928	0.0213495	0.0698439	0.715165	2.2835e-08	8.35492e-09	0.681046	0.249113	0.0698408	0.22003	0.091047	0.015663
11441_11_PYGL_PYGL	P06737	0.180368	0.0685423	0.00850117	0.121141	0.0114227	6.74421e-36	2.63793e-36	0.713445	0.27905	0.00750513	-0.2149	0.058023	0.000212
11493_169_DYNLL2_DYL2	Q96FJ2	-0.289331	0.127477	0.0232277	0.0437122	0.318531	6.23998e-06	2.31718e-05	0.210584	0.781987	0.00739955	-0.28933	0.119349	0.01534
11543_84_LIMA1_LIMA1	Q9UHB6	-0.154622	0.107906	0.151876	0.312108	0.0101045	4.46778e-09	2.699e-08	0.141854	0.856943	0.00120281	-0.11737	0.043916	0.007528
11656_110_EVL_EVL	Q9UI08	0.00374532	0.0430716	0.930707	0.142543	0.130074	9.55436e-78	1.16745e-76	0.0756285	0.92411	0.00026175	-0.08141	0.029538	0.00585
12329_21_RPS6KA1_KS6A1	Q15418	0.024109	0.0671136	0.719425	0.000343687	9.27756e-05	6.30604e-31	1.38212e-29	0.0436285	0.956221	0.000150902	-0.01944	0.0081	0.016389
12347_29_CCM2_CCM2	Q9BSQ5	0.438957	0.126136	0.000501369	0.00052808	0.677969	3.61819e-14	1.01352e-06	3.56991e-08	0.999999	3.79891e-07	0.124509	0.140804	0.376552
12459_13_PLEKHA1_PKHA1	Q9HB21	0.0780142	0.0228027	0.000623283	2.45424e-07	0.0348645	4.77591e-272	1.42066e-264	3.36175e-08	1	3.9334e-08	0.078014	0.022695	0.000587
12549_33_HPGDS_PTGD2	O60760	0.0519368	0.0140842	0.00022639	nan	2.48069e-08	0	0	3.99113e-06	0.999985	1.09219e-05	0.047327	0.021414	0.027101
12633_3_PTPN9_PTN9	P43378	-0.413105	0.114926	0.000324983	0.00159037	7.51936e-05	4.08664e-14	1.5211e-10	0.00026791	0.997192	0.00254036	-0.26866	0.0812	0.000937
12656_1_KLC1_KLC1	Q07866	0.248307	0.079416	0.00176802	0.00101024	0.0805586	2.89703e-21	1.85884e-18	0.00155339	0.996708	0.00173832	0.140824	0.180445	0.435141
12799_65_DNAJC27_DJC27	Q9NZQ0	-0.222222	0.153572	0.14789	0.14789	0.196252	1.20447e-05	0.00290032	0.00412304	0.992813	0.000151179	-0.2649	0.107616	0.013834
12851_5_POLM_DPOLM	Q9NP87	-0.0325945	0.0565316	0.564229	0.00292652	0.285968	8.17787e-61	2.29078e-53	3.56991e-08	1	5.44288e-10	-0.03259	0.056497	0.563991
12975_11_KRT20_Keratin_20	P35900	0.290102	0.119894	0.0155351	0.0178718	0.692538	8.83519e-08	6.58276e-08	0.544814	0.405871	0.0493142	-0.04575	0.200653	0.819623
13124_20_ISLR2_ISLR2	Q6UXK2	0.0746617	0.0356212	0.036083	0.00110068	0.127879	2.49934e-105	1.05009e-104	0.190983	0.802405	0.00661171	0.015917	0.298054	0.957409
13126_52_DSC2_DSC2	Q02487	0.000481232	0.0428297	0.991035	nan	0.126365	2.39813e-73	7.26462e-74	0.764766	0.231665	0.00356893	-0.29534	0.114085	0.009632
13473_55_ITPKA_IP3KA	P23677	0.251748	0.0967648	0.00927765	0.00878373	0.256318	7.34861e-19	7.1308e-12	1.03054e-07	1	1.52773e-08	-0.04198	0.132197	0.750796
13563_259_ACBD7_ACBD7	Q8N6N7	0.0507726	0.141557	0.719841	0.959853	0.35321	0.00105042	0.000397198	0.722079	0.273039	0.00343406	-0.22191	0.090153	0.013834
13618_15_MAD1L1_MD1L1	Q9Y6D9	0.000183891	0.139757	0.99895	nan	0.480092	5.84269e-07	1.71807e-06	0.251495	0.739523	0.00898021	-0.09671	0.041114	0.018661
13738_8_INHBA_Inhibin_bA_chain	P08476	0.179894	0.0792352	0.0231845	0.0318902	0.965856	4.33251e-20	7.06492e-19	0.0575931	0.939153	0.0032538	-0.1556	0.274038	0.570156
13944_3_SULT1A3_SULT_1A3	P0DMM9	-0.102197	0.0514799	0.0471238	nan	0.000240085	4.69639e-58	3.0109e-53	1.55977e-05	0.999984	5.71439e-07	-0.1022	0.051099	0.0455
13992_12_NSF_NSF	P46459	0.125313	0.0566075	0.026848	0.00646711	0.396027	2.61918e-43	1.81177e-43	0.577162	0.399218	0.0236198	-0.13198	0.108291	0.222939
14047_78_BDNF_BDNF	P23560	0.283077	0.0964768	0.00334467	0.00155382	0.167014	7.03555e-20	6.75424e-19	0.0877032	0.841895	0.070402	0.058394	0.076818	0.44716
14090_23_DEF6_DEFI6	Q9H4E7	0.0448868	0.0371556	0.227018	0.0211643	0.271814	9.99469e-74	9.50884e-73	0.0949489	0.903332	0.00171927	0.074219	0.126953	0.558806
14112_40_RELT_RELT	Q969Z4	-0.299003	0.133717	0.0253459	0.0612637	0.52646	1.37367e-35	1.32354e-06	1.03788e-29	0.999999	6.61828e-08	-0.09947	0.036441	0.006338
14205_6_HEXIM2_HEXI2	Q96MH2	0.198456	0.0784506	0.011416	0.0228061	0.706874	5.65548e-20	1.69816e-19	0.242919	0.729382	0.0276983	0.198456	0.076075	0.009089
14208_3_RBP7_RET7	Q96R05	0.100386	0.0599336	0.0939432	nan	0.0813578	6.41711e-35	7.52349e-35	0.45667	0.535397	0.00793364	-0.09174	0.037271	0.013834
14747_9_CRLF1_CRLF1	O75462	-0.0530303	0.0307433	0.0845386	0.0164559	0.255067	3.82334e-165	4.6188e-157	8.27778e-09	1	1.63753e-10	-0.05303	0.030682	0.083917
15386_7_FABP4_FABPA	P15090	0.230461	0.0920943	0.0123339	0.00995383	0.829358	3.29688e-13	7.22921e-14	0.733383	0.160706	0.105911	0.292769	1.33129	0.825938
15417_3_SERPINB5_Maspin	P36952	0.100647	0.049253	0.0410061	0.172768	0.363321	7.31319e-63	9.77894e-57	7.47851e-07	0.999999	2.14745e-08	0.100647	0.048886	0.039511
15491_20_CD248_CD248	Q9HCU0	-0.120788	0.0741812	0.103466	0.0214181	0.398855	1.62414e-13	1.60236e-05	1.01358e-08	0.999984	1.23062e-07	0.383224	0.431802	0.374811
15494_11_FGFBP1_FGFP1	Q14512	0.0247934	0.0909521	0.785162	0.517774	0.638843	3.64056e-13	1.10135e-13	0.763745	0.231044	0.0052104	-0.26493	0.131293	0.043605
15499_11_ATRN_Attractin	O75882	-0.0350502	0.0160483	0.0289592	nan	0.907337	0	0	0.303146	0.654549	0.0423048	-0.03551	0.01588	0.025349
15525_294_ADH1C_ADH1G	P00326	-0.125098	0.0506721	0.0135578	0.0038438	0.116517	2.87642e-50	3.94134e-50	0.395665	0.542087	0.0622483	0.02045	0.313115	0.947927
15542_19_CKMT1A_KCRU	P12532	0.20297	0.0564206	0.000321353	0.000639536	0.411162	1.12157e-37	2.68024e-37	0.113562	0.270765	0.615673	0.1515	0.059072	0.010328
15559_5_ANTXR2_ANTR2	P58335	0.0339828	0.0367361	0.354939	0.00850143	0.145403	2.16695e-94	6.35551e-94	0.25386	0.74455	0.00158958	0.119933	0.145037	0.408284
15589_1_GC_Gc_Globulin__Mixed_Type	P02774	-0.0278917	0.0541779	0.606681	0.355077	0.0598493	6.55833e-40	4.96542e-40	0.567898	0.429963	0.00213852	-0.21277	0.086436	0.013834
15594_47_HTRA1_HTRA1	Q92743	-0.228311	0.0806032	0.00461819	0.0412689	0.0060452	5.73766e-27	1.70675e-19	3.36175e-08	1	1.03091e-08	-0.19998	0.06936	0.003936
15596_7_HEXIM1_HEXI1	O94992	0.217143	0.0818014	0.00794229	0.0270743	0.749385	2.72914e-18	8.40224e-18	0.238437	0.734051	0.0275118	0.107615	0.170021	0.526763
16060_99_NID2_NID2	Q14112	-0.0387676	0.0130681	0.00301124	nan	0.652937	0	0	0.632753	0.202045	0.165202	-0.03877	0.013059	0.00299
16079_2_TEC_TEC	P42680	0.032967	0.0586595	0.574111	0.00440372	0.871424	4.86793e-36	1.09129e-34	0.0426952	0.957143	0.000162064	0.032967	0.058608	0.573775
16292_288_GIP_GIP	P09681	1.0119	0.225885	7.4738e-06	7.4738e-06	0.305819	1.69294e-12	0.000450459	9.69688e-10	0.257274	0.742276	-0.0496	0.1024	0.62812
16296_43_LGR5_LGR5	O75473	-0.150215	0.123431	0.223608	0.0860077	0.464815	4.09792e-15	2.0784e-07	1.97167e-08	1	3.10191e-09	-0.1435	0.058296	0.013834
16324_38_TLR1_TLR1	Q15399	0.0187997	0.0520732	0.718081	0.101566	0.369168	7.0971e-55	6.63432e-55	0.515828	0.482191	0.00198064	-0.08574	0.034834	0.013834
16616_137_ENO3_ENOB	P13929	0.067464	0.0212118	0.00147022	nan	0.128658	0	0	7.24257e-11	1	4.00252e-11	0.063204	0.020455	0.002002
16751_15_NPPB_BNP	P16860	-0.10177	0.0713716	0.153893	0.0385307	0.245932	2.79136e-23	3.60058e-23	0.434925	0.561005	0.0040701	-0.10177	0.070796	0.150576
16753_46_COL6A2_CO6A2	P12110	-0.0929992	0.0286101	0.00115171	5.04068e-05	0.394068	8.42105e-165	7.04082e-165	0.3357	0.280294	0.384006	-0.107	0.033574	0.001437
16781_2_ENGASE_ENASE	Q8NFI3	-0.0311322	0.0157375	0.0479046	nan	0.706703	0	0	0.0488865	0.949459	0.0016541	-0.03113	0.01573	0.047797
16900_29_MDGA1_MDGA1	Q8NFP4	-0.0226715	0.00604646	0.000177158	nan	0.635381	0	0	0.19507	0.104074	0.700855	-0.02171	0.009714	0.025402
16908_5_OMG_OMGP	P23515	-0.259849	0.0823772	0.00160838	0.000968397	0.328296	9.80934e-24	1.2375e-21	0.00782872	0.987634	0.00453739	-0.18198	0.082452	0.027309
17345_12_ZADH2_ZADH2	Q8N4Q0	-0.149413	0.0694857	0.0315338	0.000853923	0.0018061	1.65062e-25	9.78435e-26	0.60775	0.360223	0.0320261	-0.14941	0.068303	0.028706
17357_33_SEPSECS_SPCS	Q9HD40	-0.205656	0.106383	0.0532157	0.112559	0.647707	2.9808e-09	1.16981e-09	0.693905	0.272287	0.033808	-0.20566	0.102828	0.0455
17447_52_SFRP4_SFRP4	Q6FHJ7	0.0363906	0.0327135	0.265965	0.0394123	0.0679448	1.52262e-116	6.83686e-117	0.686278	0.308147	0.00557553	0.057532	0.02625	0.028401
17474_106_YEATS4_YETS4	O95619	0.359408	0.147932	0.0151179	0.0146086	0.119805	0.000133844	5.76727e-05	0.654233	0.281843	0.0637329	-0.22913	0.085456	0.007334
17698_15_WBP2_WBP2	Q969T9	0.0786713	0.131686	0.550229	0.3422	0.312258	1.5282e-05	2.4677e-05	0.381765	0.616464	0.00173037	-0.25	0.095588	0.008913
17758_79_DCXR_DCXR	Q7Z4W1	0.242291	0.0780271	0.00190143	0.00511475	0.292598	6.08133e-23	6.3331e-23	0.455504	0.474291	0.070205	0.764431	0.118565	1.14e-10
17761_2_NUDT5_NUDT5	Q9UKK9	0.322129	0.0954125	0.000735028	2.26635e-05	8.3291e-05	2.89093e-38	2.80765e-13	1.02966e-25	1	2.27703e-09	0.322129	0.088235	0.000261
17765_3_SNUPN_SPN1	O95149	-0.197498	0.0551567	0.000342707	nan	0.00301537	1.90123e-42	7.07634e-39	6.67017e-05	0.24751	0.752424	-0.09957	0.077446	0.198571
17781_191_MAP1LC3A_MLP3A	Q9H492	0.483871	0.149913	0.001248	0.000743903	0.923864	6.98886e-10	3.8606e-05	1.80991e-05	0.99978	0.000163764	0.015794	0.029888	0.597204
17806_6_SDCBP_Syntenin_1	O00560	0.534351	0.238811	0.0252505	0.0576658	0.310324	0.00238996	0.00321649	0.0984245	0.131699	0.76427	0.125769	0.111114	0.257679
18197_97_CKMT2_KCRS	P17540	0.0590851	0.140181	0.673396	0.673396	0.960687	0.00256795	0.000947136	0.721382	0.266058	0.00904433	-0.0881	0.03856	0.022331
18198_51_HBQ1_HBAT	P09105	0.21978	0.0857535	0.0103793	0.00169238	0.80641	5.72644e-24	1.07737e-17	5.31522e-07	0.999999	5.99248e-08	-0.02715	0.062064	0.661749
18241_18_CPOX_HEM6	P36551	0.0531632	0.0479614	0.267664	0.340228	0.451739	2.25458e-51	8.71628e-52	0.716826	0.277122	0.00605209	0.076249	0.023325	0.00108
18332_17_CPLX1_CPLX1	O14810	-0.137324	0.116064	0.23674	0.224205	0.163113	5.52304e-18	3.68276e-07	1.4997e-11	1	2.99489e-09	-0.17191	0.058206	0.003142
18396_10_AES_AES	Q08117	-0.0342205	0.140781	0.807946	0.807946	0.932384	5.88811e-05	3.07165e-05	0.655474	0.341938	0.00249866	-0.11008	0.045736	0.016088
18417_3_AS3MT_AS3MT	Q9HBK9	-0.0166667	0.135215	0.9019	0.463088	0.243395	4.34026e-05	7.12887e-05	0.376777	0.61885	0.00425832	-0.07966	0.03667	0.029835
18893_26_GPR56_GPR56	Q9Y653	-0.135135	0.0797853	0.0903155	0.0220453	0.0857506	4.25183e-17	1.61426e-17	0.717547	0.272416	0.0100368	-0.10006	0.04065	0.013834
18899_82_HDGFRP3_HDGR3	Q9Y3E1	-0.152027	0.0744561	0.0411679	0.00810324	0.991905	8.20456e-25	9.0882e-24	0.082398	0.912719	0.00488287	0.002782	0.020392	0.891465
18918_86_PDE4A_PDE4A	P27815	0.0134989	0.0351011	0.700554	nan	0.421988	1.85261e-133	6.14041e-134	0.74333	0.246364	0.0103056	-0.30476	0.12381	0.013834
18933_4_TGM4_TGM4	P49221	-0.176125	0.12829	0.169794	0.0652624	0.00370511	2.18952e-05	4.34085e-05	0.334135	0.662438	0.00336245	-0.12543	0.062653	0.045294
19153_53_MPPED2_MPPD2	Q15777	-0.237946	0.0536292	9.12747e-06	4.63652e-05	0.24467	6.78791e-49	5.94798e-49	0.00534758	0.00369492	0.990958	-0.22446	0.042955	1.74e-07
19262_219_ACADVL_ACADV	P49748	-0.228216	0.139971	0.103007	0.0440115	0.0818534	0.000275612	0.000347106	0.438792	0.552607	0.00797764	-0.22822	0.134855	0.090587
19383_131_CINP_CINP	Q9BW66	0.17963	0.129136	0.164222	0.212025	0.0405538	5.57202e-06	0.000150482	0.0356901	0.963872	0.000282314	0.177543	0.087994	0.043626
19446_1_GMPR2_GMPR2	Q9P2T1	0.0745066	0.0303143	0.0139788	nan	0.636834	8.75499e-177	1.12697e-176	0.409646	0.527247	0.0631066	0.057412	0.019185	0.002766
19602_36_JUND_jun_D	P17535	0.234899	0.117076	0.0448152	0.0514289	0.268176	3.40435e-15	2.02031e-07	1.68506e-08	1	3.31038e-09	0.234899	0.112416	0.036658
19622_7_INHBA_Activin_A	P08476	0.18143	0.0799413	0.0232354	0.0341734	0.983931	9.80795e-20	1.59936e-18	0.0575931	0.939154	0.00325338	-0.11477	0.336598	0.733116
2421_7_BDNF_BDNF	P23560	0.355487	0.123842	0.00409849	0.0193575	0.14649	2.70535e-12	2.59718e-11	0.0877032	0.841895	0.0704019	0.227004	0.082544	0.005958
2475_1_KIT_SCF_sR	P10721	0.280778	0.145195	0.0531388	0.0358381	0.41435	0.00342883	0.00181051	0.633608	0.334535	0.0266181	-0.02563	0.037569	0.495079
2620_4_IL6ST_gp130__soluble	P40189	0.0113729	0.0265395	0.668269	0.00565354	0.19555	3.45641e-198	2.66331e-181	1.29779e-17	1	6.92364e-20	0.010399	0.051236	0.839164
2631_50_IL10RB_IL_10_Rb	Q08334	0.241135	0.0949304	0.0110814	0.0119421	0.656846	4.77611e-13	1.70037e-13	0.699038	0.248816	0.0521458	-0.03996	0.069118	0.563129
2774_10_IL16_IL_16	Q14005	-0.0206786	0.0103415	0.0455457	nan	0.99885	0	0	0.760561	0.208814	0.0306252	-0.02055	0.010274	0.045522
2946_52_CFD_Factor_D	P00746	-0.0808057	0.0669346	0.227342	0.00217636	0.300511	5.13359e-82	2.44014e-81	0.172172	0.818374	0.0094539	-0.07561	0.031018	0.014789
2950_57_IGFBP4_IGFBP_4	P22692	-0.305755	0.128412	0.0172635	0.0172635	0.951173	5.76967e-07	9.07995e-06	0.0594499	0.935582	0.00495884	0.060738	0.393278	0.877262
2952_75_IGF1_IGF_I	P05019	0.127812	0.134251	0.341079	0.911263	0.511251	0.00114714	0.000554091	0.660085	0.318815	0.0193982	-0.1623	0.069619	0.019737
2974_61_CNTN1_contactin_1	Q12860	0.045614	0.0321363	0.155784	nan	0.360221	3.52594e-121	1.1817e-120	0.229346	0.768641	0.00201364	0.041559	0.020548	0.043121
3143_3_CD4_sCD4	P01730	-0.0378913	0.133582	0.776674	0.45405	0.220618	5.36812e-06	0.000317411	0.0166241	0.982968	8.54251e-05	-0.15856	0.061624	0.010083
3172_28_ARSB_ARSB	P15848	0.0564579	0.0496138	0.255143	0.00615182	0.126927	2.77062e-62	6.71547e-56	4.12573e-07	1	2.61364e-09	0.038454	0.038926	0.32322
3206_4_LYVE1_LYVE1	Q9Y5Y7	-0.00265829	0.0362496	0.941541	0.000381025	0.403211	8.38438e-94	2.45066e-93	0.254428	0.743663	0.00190842	-0.01809	0.028491	0.525478
3280_49_ACAN_Aggrecan	P16112	0.069258	0.0610048	0.256255	0.0154155	0.374966	2.69559e-33	2.64508e-33	0.502647	0.493224	0.00412843	0.009774	0.07122	0.890844
3420_21_CA13_Carbonic_anhydrase_XIII	Q8N1Q1	0.049632	0.0222695	0.0258339	nan	0.633019	0	0	0.308867	0.664745	0.0263882	0.049632	0.022249	0.025696
3438_10_FSTL3_FSTL3	O95633	-0.352332	0.104534	0.000750324	0.0102377	0.047157	2.24313e-13	1.02461e-12	0.110432	0.504041	0.385527	-0.34229	0.155429	0.027649
3445_53_IL15RA_IL_15_Ra	Q13261	0.218978	0.121301	0.071037	0.0146353	0.0180495	2.92328e-06	1.36076e-06	0.651745	0.303335	0.0449158	-0.12597	0.045926	0.006091
3448_13_INSR_IR	P06213	0.167832	0.0946204	0.0761059	0.0356534	0.0517409	1.60676e-16	1.21191e-10	1.3258e-06	0.999999	2.01163e-08	0.021055	0.039728	0.59612
3519_3_CCL17_TARC	Q92583	0.0577164	0.0302014	0.0559976	0.0437945	0.878963	1.14298e-130	8.58834e-131	0.559503	0.420391	0.0201063	0.030252	0.013594	0.026055
3616_3_GNS_GNS	P15586	-0.14922	0.145012	0.303468	0.303468	0.131812	0.00313807	0.00112359	0.731063	0.261756	0.00291938	-0.18887	0.085429	0.027042
3825_18_MAPK8_MK08	P45983	0.373002	0.132757	0.00495943	0.00495943	0.143139	6.98234e-05	1.55015e-05	0.567599	0.125706	0.306609	0.078012	0.108678	0.472862
3858_5_ACP1_PPAC	P24666	-0.0119463	0.00606525	0.0488803	nan	0.13841	0	0	1.65321e-06	0.999998	4.47217e-08	-0.01195	0.006065	0.048873
3890_8_LDHB_LDH_H_1	P07195	-0.191982	0.109263	0.078907	0.043021	0.910184	2.46334e-15	3.04994e-14	0.074474	0.922083	0.00344279	-0.19198	0.107284	0.073539
4309_59_TPI1_Triosephosphate_isomerase	P60174	-0.338078	0.135456	0.0125655	0.0192153	0.247836	1.99717e-06	0.000118085	0.0165921	0.981024	0.00226409	-0.33808	0.124555	0.006642
4355_13_DAPK2_DAPK2	Q9UIK4	-0.0176178	0.0245179	0.472407	0.00401168	0.166782	3.98868e-221	2.688e-217	0.000148366	0.999851	6.20894e-07	-0.02074	0.02343	0.376061
4374_45_GDF15_MIC_1	Q99988	0.0465942	0.0166599	0.00516142	nan	0.12634	0	0	8.39231e-09	1	1.4234e-09	0.046605	0.016644	0.00511
4471_50_TGM3_TGM3	Q08188	0.0269145	0.0185988	0.147866	0.0213091	0.248974	0	0	0.31023	0.686811	0.00295882	0.025342	0.018144	0.162505
4563_61_PLCG1_PLCG1	P19174	0.209268	0.0974335	0.0317297	0.0247555	0.187749	4.01488e-11	1.5148e-11	0.686491	0.258956	0.0545529	-0.05169	0.051969	0.319911
4801_13_LPO_PERL	P22079	0.0448121	0.0262386	0.0876609	0.0207213	0.695329	2.70679e-199	1.00144e-198	0.21204	0.78449	0.00346993	-0.01108	0.019256	0.565126
4929_55_SHBG_SHBG	P04278	-0.165582	0.0386874	1.86886e-05	4.92044e-05	0.0197697	1.57015e-89	1.8775e-89	0.0232338	0.0268317	0.949934	-0.03754	0.172367	0.827609
4969_2_CA1_Carbonic_anhydrase_I	P00915	0.0758545	0.031234	0.0151577	3.67299e-06	0.636093	5.05677e-111	1.09121e-110	0.299318	0.645851	0.0548307	0.062627	0.027712	0.023825
5021_13_PPA1_PPase	Q15181	0.102681	0.0373837	0.00602021	nan	0.128722	1.57911e-103	3.80491e-96	4.1502e-08	1	6.21133e-09	0.102681	0.037079	0.005619
5061_27_ICOSLG_B7_H2	O75144	-0.0111857	0.152139	0.94139	0.94139	0.680123	1.61092e-12	1.21661e-12	0.565907	0.427382	0.00671078	0.225387	0.071846	0.001706
5066_134_CD300C_CLM6	Q08708	0.028002	0.024725	0.257409	0.00238179	0.0517068	1.11578e-191	3.20264e-191	0.257385	0.738774	0.00384112	0.055013	0.048918	0.260763
5089_11_IL7R_IL_7_Ra	P16871	-0.00887199	0.0823881	0.914245	0.322203	0.103705	8.41875e-16	6.23402e-16	0.573469	0.424648	0.00188365	-0.19229	0.056692	0.000694
5116_62_ROBO2_ROBO2	Q9HCK4	0.332458	0.0967855	0.000592546	0.000649829	0.0299392	0.000219412	8.59173e-05	0.713513	0.279391	0.00679088	0.174537	0.071555	0.014719
5346_24_CPNE1_CPNE1	Q99829	-0.0213318	0.0102042	0.0365729	nan	0.0147141	0	0	0.595104	0.376003	0.0288924	-0.02133	0.010202	0.036536
5443_62_NPPA_ANP	P01160	-0.222052	0.111883	0.0471798	0.0310756	0.564226	1.40975e-07	1.81644e-07	0.424861	0.547398	0.0277406	-0.09418	0.05241	0.072334
5509_7_EGF_EGF	P01133	0.0510108	0.0945308	0.589459	0.0304251	0.237476	4.71037e-39	1.50782e-39	0.741996	0.237497	0.0205072	0.051011	0.094464	0.589197
5532_53_FGFR1_bFGF_R	P11362	0.149573	0.0707084	0.0344005	0.0187986	0.219807	1.90515e-23	2.13544e-23	0.462914	0.518852	0.0182341	0.169628	0.230696	0.462164
5615_62_FAM172A_F172A	Q8WUF8	-0.165289	0.104896	0.115086	0.0795393	0.797955	2.7403e-08	5.60677e-09	0.820904	0.167949	0.0111462	-0.22424	0.080257	0.005206
5656_53_ENDOU_PP11	P21128	-0.0210526	0.105299	0.841534	0.183751	0.143677	6.87406e-10	2.71684e-09	0.201781	0.797501	0.000718184	-0.28319	0.115044	0.013834
5682_13_VASN_VASN	Q6EMK4	0.00641923	0.0513585	0.900532	0.00323795	0.3066	2.85474e-13	1.43767e-11	0.0179093	0.901847	0.0802435	0.320105	0.367067	0.383174
5687_5_PRKCSH_GLU2B	P14314	-0.150177	0.0727015	0.0388604	0.165869	0.200263	2.21215e-26	4.89365e-25	0.0431813	0.955244	0.00157515	-0.1517	0.062517	0.015242
5701_81_CLEC3B_Tetranectin	P05452	0.0887136	0.0391587	0.0234827	0.000845181	0.140447	7.87281e-94	1.5566e-93	0.33043	0.653305	0.0162653	-0.0814	0.111296	0.464569
5727_35_B3GALTL_B3GLT	Q6Y288	0.0621345	0.0274933	0.0238219	0.0533391	0.255489	1.03203e-186	2.22833e-184	0.00460915	0.995196	0.000195067	0.062135	0.027412	0.023411
5749_53_CLPS_COL	P04118	0.0253723	0.0184838	0.169851	nan	0.107908	0	0	0.247206	0.750656	0.00213782	0.30722	0.110599	0.005473
6373_54_SEMG2_SEMG2	P80370	-0.0375359	0.0143621	0.00896085	3.92868e-05	0.0131702	0	0	0.0618282	0.932054	0.00611803	-0.03754	0.014352	0.008913
6382_17_MANBA_MANBA	O00462	-0.0854893	0.0151266	1.58983e-08	nan	0.0826541	0	0	2.36395e-05	0.248877	0.751099	-0.06636	0.028447	0.019659
6383_90_TLL1_TLL1	O43897	0.0614334	0.114693	0.592212	0.276747	0.670574	1.43503e-05	4.83641e-06	0.745701	0.251317	0.00296246	0.08215	0.02469	0.000877
6433_57_FAM20A_FA20A	Q96MK3	-0.120558	0.0481831	0.0123463	0.00435016	0.178359	1.8093e-56	9.273e-51	1.95114e-06	0.999998	1.80161e-07	-0.09212	0.153974	0.549634
6455_52_HAPLN4_HPLN4	Q86UW8	-0.124444	0.0791494	0.115887	0.00624904	1.14323e-06	9.37835e-28	1.13305e-19	8.27711e-09	1	1.33347e-10	-0.12444	0.078222	0.11163
6496_60_DLK1_DLK1	P80370	-0.0382452	0.014634	0.00896331	3.84261e-05	0.0130723	0	0	0.0618282	0.932054	0.00611803	-0.03825	0.014623	0.008913
6525_17_DUSP13_DUSP13	Q6B8I1	-0.00673843	0.0599893	0.910564	0.0001009	0.167066	1.25299e-82	1.79838e-81	0.0649893	0.93277	0.00224079	-0.05782	0.070288	0.410761
6544_33_NELL1_NELL1	Q92832	0.0506852	0.0131539	0.00011657	nan	0.215964	0	0	0.0774467	0.0352846	0.887269	0.039064	0.018449	0.034225
6605_17_IGFALS_IGFALS	P35858	-0.0967118	0.0746583	0.195185	0.0109476	0.751431	1.59821e-59	5.41841e-59	0.223959	0.759269	0.0167719	-0.10387	0.240303	0.665552
6626_81_CHST12_CHSTC	Q9NRB3	-0.0586224	0.0391835	0.134628	0.0311462	0.163292	1.04866e-89	3.08524e-89	0.252958	0.744216	0.00282619	-0.01567	0.119114	0.895306
6649_51_NTN1_NET1	O95631	0.00361241	0.0208246	0.862283	0.0322358	0.247787	0	0	0.00112001	0.998874	5.58683e-06	0.003612	0.020824	0.862282
6909_40_MGAT2_MGAT2	Q10469	-0.0748092	0.0490705	0.127378	0.0638921	0.701368	1.93791e-53	7.49972e-54	0.715571	0.276918	0.00751012	-0.07099	0.033946	0.036497
6986_17_HS3ST3B1_HS3SB	Q9Y662	-0.0122951	0.129115	0.924135	0.830698	0.449642	0.000571826	0.000260104	0.68491	0.311539	0.00271954	-0.1239	0.036403	0.000665
6997_32_RAB26_RAB26	Q9ULW5	0.0126449	0.126462	0.920352	0.185901	0.179828	0.433965	0.299785	0.145144	0.100245	0.0208609	0.10569	0.045059	0.018997
7099_33_FSTL5_FSTL5	Q8N475	-0.00722204	0.0688676	0.91648	0.544413	0.538012	7.51123e-07	4.42569e-07	0.621205	0.366008	0.0127865	-0.18615	0.068243	0.006378
7218_87_ATP1B2_AT1B2	P14415	0.0911755	0.0209887	1.39898e-05	0.000180824	0.0746543	1.18435e-286	1.41397e-286	0.0210333	0.0241563	0.95481	0.25499	0.076728	0.00089
7648_9_MYBPC1_MYPC1	Q00872	-0.0789474	0.0831449	0.342359	0.823509	0.763571	9.55652e-15	3.73337e-15	0.715526	0.279523	0.00495085	-0.14815	0.071543	0.038384
7921_65_FJX1_FJX1	Q86VR8	-0.00332963	0.0355164	0.925308	0.157486	0.409948	2.73511e-99	3.03964e-96	0.000899003	0.999098	2.888e-06	-0.0549	0.025549	0.031641
7935_26_LARGE_LARGE	O95461	0.0849558	0.0578787	0.142152	0.0177557	0.129497	2.70779e-34	8.52252e-35	0.755176	0.237678	0.00714604	-0.05617	0.050925	0.270018
7957_2_SCG3_SCG3	Q8WXD2	-0.0232804	0.0158781	0.142595	nan	0.023001	0	0	0.0742714	0.924904	0.000824665	-0.25225	0.114584	0.027702
7981_230_B3GALT6_B3GT6	Q96L58	-0.241135	0.142882	0.0914782	0.107687	0.185635	0.000186091	5.27956e-05	0.765546	0.217175	0.0170409	-0.19471	0.092124	0.034557
7999_23_ENTPD1_CD39	P49961	0.00829302	0.045614	0.855733	0.0659836	0.414865	6.96654e-65	2.58704e-65	0.727403	0.27012	0.00247658	-0.23636	0.118182	0.0455
8007_19_CTSB_Cathepsin_B	P07858	-0.02457	0.0117968	0.0372723	nan	0.14097	0	0	8.51804e-08	1	2.4274e-09	-0.0271	0.011743	0.021035
8024_64_TPST2_TPST2	O60704	0.0482251	0.0429564	0.261585	0.40637	0.132072	1.69247e-61	6.56794e-62	0.717303	0.278358	0.0043385	0.145871	0.042336	0.00057
8053_16_DNAJB14_DJB14	Q8TBM8	-0.154946	0.11188	0.166074	0.0493357	0.225677	1.65432e-06	2.23615e-06	0.422927	0.571668	0.00540117	-0.03821	0.106133	0.718837
8255_34_MRVI1_MRVI1	Q9Y6F6	-0.20073	0.0629986	0.00144125	0.0219346	0.0677934	1.63255e-34	4.53004e-34	0.229558	0.636849	0.133594	-0.10876	0.081555	0.182355
8269_327_ARSK_ARSK	Q6UWY0	-0.0763205	0.098599	0.438901	0.66755	0.604814	1.13802e-23	5.64085e-24	0.644457	0.319404	0.0361387	-0.09329	0.031565	0.003122
8309_12_HYAL1_HYAL1	Q12794	0.187735	0.060268	0.00183945	0.00642724	0.139973	3.13024e-33	4.62085e-30	0.000676448	0.998568	0.000755423	0.087821	0.048762	0.0717
8310_6_ZG16B_U773	Q96DA0	-0.0867209	0.0376127	0.0211315	0.0390961	0.691572	1.97209e-98	9.78825e-97	0.0197299	0.979273	0.000997475	-0.09884	0.040666	0.015076
8356_88_OXT_NEU1	P01178	0.0438476	0.0202971	0.0307499	0.137852	0.394522	0	0	0.301451	0.687045	0.0115049	0.043848	0.02028	0.030606
8687_26_TMEM106B_T106B	Q9NUM4	-0.197133	0.0590754	0.000846985	0.00245695	0.108231	3.21293e-39	2.26902e-39	0.346422	0.24424	0.409338	-0.14078	0.117612	0.231314
8759_29_A4GALT_a1_4_Galactosyltransferase	Q9NPC4	-0.0305344	0.0206839	0.139881	0.0101128	0.354141	0	0	0.610116	0.38391	0.00597379	-0.15606	0.097239	0.108507
8841_65_CILP2_CILP2	Q8IUL8	-0.167382	0.0699447	0.0167087	0.0017539	0.0864871	4.9742e-27	6.00958e-19	8.27711e-09	1	1.01543e-10	0.116906	0.152878	0.444447
8916_32_STIM1_STIM1	Q13586	0.136698	0.073579	0.0631913	0.0347156	0.202955	2.06586e-25	1.3359e-23	0.0152248	0.984518	0.000257274	0.073901	0.087925	0.400629
8932_1_ENTPD6_ENTP6	O75354	0.125805	0.0562652	0.0253569	0.0549456	0.939908	8.64469e-41	2.24446e-41	0.719937	0.186827	0.0932354	0.133254	0.049364	0.006946
8989_40_SCUBE1_SCUB1	Q8IWY4	-0.118443	0.0547934	0.0306462	0.00308221	0.108553	9.87345e-43	1.2503e-38	7.89625e-05	0.999919	2.13306e-06	-0.34496	0.171184	0.043891
9188_119_CXCL9_MIG	Q07325	0.16	0.100801	0.112448	0.0393767	0.6654	1.06366e-10	2.01026e-09	0.0502003	0.948759	0.00104045	0.264624	0.089136	0.00299
9197_4_LGALS9_LEG9	O00182	-0.0405605	0.0553822	0.463941	0.691576	0.706334	1.08299e-40	2.36054e-41	0.817702	0.178226	0.00407245	-0.10735	0.038134	0.004877
9251_28_MAN2B2_MA2B2	Q9Y2E5	0.000910628	0.00845584	0.91424	nan	0.376784	0	0	4.32205e-35	1	1.40934e-37	-0.09591	0.034698	0.005706
9278_9_EPYC_Epiphycan	P48061	-0.0172956	0.0990821	0.861427	0.841327	0.312758	1.05256e-09	9.49693e-10	0.524704	0.473424	0.00187182	-0.09475	0.041344	0.021925
9321_400_NMB_NMB	P08949	-0.135521	0.0484901	0.00519303	0.000360061	0.894571	1.74814e-55	1.91279e-54	0.0825021	0.902708	0.01479	-0.18801	0.110001	0.087419
9322_15_RCN1_RCN1	Q15293	-0.000576369	0.0524496	0.991232	0.785187	0.705085	1.95697e-50	5.14706e-45	3.8021e-06	0.999996	1.71221e-08	-0.18203	0.073948	0.013834
9339_204_FKBP2_FKBP2	P26885	0.316159	0.149881	0.03491	0.0504796	0.00725299	0.000365102	0.000769759	0.313497	0.660934	0.0244339	0.316159	0.140515	0.024449
9484_75_DSG2_Desmoglein_2	Q14126	-0.0682415	0.0332009	0.0398395	0.0198529	0.102892	6.51454e-113	1.98046e-113	0.74873	0.227595	0.0236755	-0.01314	0.05444	0.809275
9765_4_NDE1_NDE1	Q9NXR1	0.203304	0.0984417	0.0389023	0.0207092	0.762251	3.93618e-11	4.46018e-11	0.463165	0.524812	0.0120228	0.203304	0.095299	0.032897
9772_153_NLGN2_NLGN2	Q8NFZ4	-0.0205617	0.0601971	0.732673	0.0085256	0.725931	1.2723e-41	1.56751e-41	0.446754	0.55041	0.00283594	-0.21403	0.0761	0.004916
9834_62_ADH1B_ADH1B	P00325	0.156754	0.0533992	0.00332995	0.00332995	0.44351	6.82048e-06	9.35891e-06	0.236083	0.323508	0.440392	0.156754	0.048409	0.001203
9841_197_PAICS_Multifunctional_protein_ADE2	P22234	0.119418	0.0790309	0.13078	0.419641	0.725433	6.93978e-13	3.42792e-13	0.658784	0.325392	0.0158235	0.143066	0.066141	0.030539
9848_22_CCNH_Cyclin_H	P51946	-0.311526	0.086071	0.000295274	0.000290189	0.0356669	1.18126e-18	4.67522e-17	0.00594118	0.234383	0.759676	-0.31153	0.079958	9.78e-05
9931_20_KRT1_Keratin_1	P04264	-0.274151	0.121684	0.0242604	0.0482887	0.68483	6.86991e-14	2.41946e-14	0.667317	0.23492	0.0977637	0.004409	0.139548	0.974794
9962_1_CDHR5_MUCDL	Q9HBB8	-0.156695	0.127539	0.219219	0.0417561	0.536809	2.22268e-05	5.97921e-06	0.778961	0.209536	0.0114741	-0.04184	0.063857	0.512349
9981_18_KIAA1467_K1467	A2RU67	0.0573504	0.0421677	0.173812	0.00109245	0.0774428	1.64613e-71	1.73342e-70	0.0865031	0.910899	0.00259838	0.007146	0.058796	0.903263
9986_14_NPW_Neuropeptide_W	Q8N729	0.0278707	0.0154276	0.0708335	0.029311	0.38134	0	0	0.291309	0.702558	0.00613366	0.056686	0.064134	0.376769
