# Supplementary material for: Cross-ethnic Molecular Signatures Underpin the Adverse Impact of Statin Use on Type 2 Diabetes
Source: Genomics Proteomics Bioinformatics. 2025 Nov 6;23(5):qzaf101. doi: 10.1093/gpbjnl/qzaf101 (PMC12975336; doi:10.1093/gpbjnl/qzaf101)
Supplement: qzaf101_Supplementary_Data [file qzaf101_supplementary_data.zip › Table S9.xlsx]

## Sheet: st9
Table S9 Effect of genetically proxied statin use on additional protein targets in Europeans
Outcome	UniProtID	Beta	SE	P-value	Pleio.pval	Heter.Stat
7981_230_B3GALT6_B3GT6	Q96L58	-0.0198652	0.13032	0.878844	0.854536	0.310313
4471_50_TGM3_TGM3	Q08188	0.27946	0.123545	0.0236968	0.790999	0.694848
14208_3_RBP7_RET7	Q96R05	-0.0398865	0.120747	0.741151	0.0135695	0.380687
5443_62_NPPA_ANP	P01160	0.0354025	0.122361	0.77233	0.51961	0.25698
16751_15_NPPB_BNP	P16860	0.107049	0.121	0.376316	0.919437	0.295395
7218_87_ATP1B2_AT1B2	P14415	-0.144234	0.127851	0.25926	0.605416	0.974158
12329_21_RPS6KA1_KS6A1	Q15418	-0.0236452	0.109139	0.82848	0.660514	0.732924
2946_52_CFD_Factor_D	P00746	-0.201966	0.128708	0.116608	0.0618494	0.146272
5532_53_FGFR1_bFGF_R	P11362	0.0957364	0.125211	0.44451	0.467038	0.476278
8932_1_ENTPD6_ENTP6	O75354	-0.0835229	0.124721	0.503064	0.144884	0.305346
3616_3_GNS_GNS	P15586	0.01498	0.122694	0.902826	0.975056	0.0519497
7935_26_LARGE_LARGE	O95461	-0.027799	0.124949	0.823938	0.678541	0.585496
7921_65_FJX1_FJX1	Q86VR8	-0.108232	0.124651	0.38524	0.229991	0.1866
11219_95_FGFBP3_FGFP3	Q8TAT2	-0.0372163	0.124556	0.7651	0.56394	0.440745
6909_40_MGAT2_MGAT2	Q10469	-0.292502	0.122439	0.0168962	0.404499	0.817662
15491_20_CD248_CD248	Q9HCU0	0.0902866	0.127041	0.477277	0.755928	0.766018
15494_11_FGFBP1_FGFP1	Q14512	-0.330581	0.125519	0.00844544	0.35637	0.489377
17781_191_MAP1LC3A_MLP3A	Q9H492	-0.0415164	0.129427	0.748385	0.923463	0.962133
9931_20_KRT1_Keratin_1	P04264	0.119525	0.122361	0.328656	0.142476	0.696952
9772_153_NLGN2_NLGN2	Q8NFZ4	0.071934	0.124019	0.561899	0.353901	0.8924
6383_90_TLL1_TLL1	O43897	-0.313292	0.127117	0.0137167	0.284857	0.551326
3448_13_INSR_IR	P06213	-0.157687	0.128316	0.21911	0.848053	0.717346
8841_65_CILP2_CILP2	Q8IUL8	-0.131346	0.124773	0.292486	0.440547	0.727159
3438_10_FSTL3_FSTL3	O95633	0.0921573	0.126971	0.467952	0.437504	0.52511
5682_13_VASN_VASN	Q6EMK4	0.00336166	0.124457	0.978451	0.801061	0.0989997
7957_2_SCG3_SCG3	Q8WXD2	0.0596818	0.127169	0.638848	0.824561	0.546779
9484_75_DSG2_Desmoglein_2	Q14126	-0.0201674	0.125354	0.872185	0.979809	0.681854
12549_33_HPGDS_PTGD2	O60760	-0.234786	0.118987	0.0484716	0.58925	0.20516
13473_55_ITPKA_IP3KA	P23677	-0.101891	0.120073	0.396119	0.161136	0.404478
13563_259_ACBD7_ACBD7	Q8N6N7	-0.0168527	0.120541	0.888811	0.198033	0.382159
17474_106_YEATS4_YETS4	O95619	-0.0841215	0.119919	0.483	0.0822304	0.481157
18197_97_CKMT2_KCRS	P17540	-0.0893289	0.122489	0.465828	0.139745	0.335742
11117_2_SPATA20_SPT20	Q8TB22	0.0675645	0.123416	0.584068	0.477598	0.7682
12347_29_CCM2_CCM2	Q9BSQ5	-0.0961846	0.140089	0.492338	0.22027	0.388262
18198_51_HBQ1_HBAT	P09105	-0.107161	0.121477	0.377698	0.467183	0.847202
9848_22_CCNH_Cyclin_H	P51946	-0.0281788	0.118902	0.812664	0.454624	0.271092
9962_1_CDHR5_MUCDL	Q9HBB8	-0.12178	0.122823	0.321436	0.0482529	0.0355448
17357_33_SEPSECS_SPCS	Q9HD40	0.0474055	0.121468	0.696335	0.204627	0.497989
3172_28_ARSB_ARSB	P15848	-0.171117	0.118736	0.149541	0.439548	0.10092
6433_57_FAM20A_FA20A	Q96MK3	-0.0621608	0.12443	0.617382	0.234574	0.369135
6455_52_HAPLN4_HPLN4	Q86UW8	-0.0342945	0.119759	0.7746	0.318652	0.298891
6626_81_CHST12_CHSTC	Q9NRB3	-0.0818694	0.121368	0.499958	0.688514	0.258193
8269_327_ARSK_ARSK	Q6UWY0	-0.108433	0.12545	0.387394	0.99849	0.406273
8356_88_OXT_NEU1	P01178	0.042242	0.120664	0.726278	0.368172	0.175869
9321_400_NMB_NMB	P08949	-0.128385	0.124167	0.301151	0.613837	0.274496
10708_3_GNRH2_GON2	O43555	0.0866118	0.120318	0.471611	0.728583	0.0732183
10892_8_OSMR_OSMR	Q99650	-0.129872	0.122754	0.290063	0.298768	0.0746532
10959_125_BET1L_BET1L	Q9NYM9	0.080508	0.120216	0.503051	0.477987	0.0539452
11543_84_LIMA1_LIMA1	Q9UHB6	-0.180383	0.12118	0.136605	0.290465	0.433486
11656_110_EVL_EVL	Q9UI08	-0.107102	0.123218	0.384731	0.228078	0.460655
12633_3_PTPN9_PTN9	P43378	-0.0452116	0.119902	0.706121	0.341077	0.718332
12799_65_DNAJC27_DJC27	Q9NZQ0	0.0263104	0.120233	0.826784	0.420906	0.515323
12975_11_KRT20_Keratin_20	P35900	0.0649996	0.121548	0.592814	0.521287	0.304224
13124_20_ISLR2_ISLR2	Q6UXK2	-0.068083	0.124279	0.583812	0.991261	0.329531
13618_15_MAD1L1_MD1L1	Q9Y6D9	-0.108917	0.119218	0.360928	0.606549	0.175358
14112_40_RELT_RELT	Q969Z4	-0.086059	0.120338	0.474519	0.207016	0.0612853
16296_43_LGR5_LGR5	O75473	-0.0743477	0.121223	0.539669	0.264309	0.171458
16324_38_TLR1_TLR1	Q15399	-0.0993107	0.120324	0.409168	0.155417	0.164777
18332_17_CPLX1_CPLX1	O14810	-0.038638	0.119746	0.746948	0.689204	0.807145
18396_10_AES_AES	Q08117	-0.116542	0.120031	0.33158	0.317833	0.901118
18417_3_AS3MT_AS3MT	Q9HBK9	-0.0501542	0.117303	0.668971	0.375314	0.891518
18893_26_GPR56_GPR56	Q9Y653	-0.00465451	0.125204	0.970345	0.0343048	0.251784
18918_86_PDE4A_PDE4A	P27815	0.0343097	0.120278	0.77545	0.595613	0.264802
18933_4_TGM4_TGM4	P49221	-0.117157	0.120212	0.329766	0.642891	0.248834
19153_53_MPPED2_MPPD2	Q15777	0.0515534	0.122973	0.675052	0.320556	0.227492
2475_1_KIT_SCF_sR	P10721	-0.219611	0.127367	0.0846657	0.0169265	0.840532
2631_50_IL10RB_IL_10_Rb	Q08334	-0.0235478	0.121231	0.845988	0.0868435	0.0546678
2952_75_IGF1_IGF_I	P05019	-0.321572	0.124221	0.00963353	0.706538	0.858828
3143_3_CD4_sCD4	P01730	0.0834789	0.121817	0.493166	0.788243	0.115803
3280_49_ACAN_Aggrecan	P16112	0.0660832	0.123382	0.592237	0.847341	0.384854
3445_53_IL15RA_IL_15_Ra	Q13261	-0.0918021	0.124722	0.461696	0.196661	0.0486459
4563_61_PLCG1_PLCG1	P19174	-0.0790907	0.11795	0.502509	0.122017	0.583339
5089_11_IL7R_IL_7_Ra	P16871	0.00759004	0.119236	0.949244	0.173285	0.135812
5615_62_FAM172A_F172A	Q8WUF8	0.0179697	0.12002	0.880984	0.852241	0.654086
5656_53_ENDOU_PP11	P21128	0.0413273	0.120095	0.730754	0.936561	0.46274
6525_17_DUSP13_DUSP13	Q6B8I1	0.00725975	0.120939	0.952133	0.151833	0.60364
6986_17_HS3ST3B1_HS3SB	Q9Y662	0.000103711	0.12323	0.999328	0.112374	0.56904
7099_33_FSTL5_FSTL5	Q8N475	-0.0774638	0.120922	0.521777	0.395592	0.50486
8687_26_TMEM106B_T106B	Q9NUM4	0.118433	0.119858	0.323096	0.980063	0.545342
9197_4_LGALS9_LEG9	O00182	-0.0807632	0.117509	0.491897	0.0183804	0.236179
9251_28_MAN2B2_MA2B2	Q9Y2E5	-0.18897	0.130804	0.14855	0.931579	0.989863
9322_15_RCN1_RCN1	Q15293	-0.0371863	0.119364	0.755393	0.799793	0.133922
9981_18_KIAA1467_K1467	A2RU67	-0.0121222	0.122487	0.921164	0.963239	0.917547
16753_46_COL6A2_CO6A2	P12110	-0.108936	0.123745	0.378683	0.756855	0.551539
17698_15_WBP2_WBP2	Q969T9	-0.157055	0.120061	0.190828	0.969441	0.791209
7999_23_ENTPD1_CD39	P49961	-0.0456613	0.122685	0.709757	0.989766	0.0806331
4801_13_LPO_PERL	P22079	-0.213459	0.128702	0.0972068	0.195481	0.0389503
6997_32_RAB26_RAB26	Q9ULW5	0.125982	0.124594	0.31195	0.0507569	0.406284
4969_2_CA1_Carbonic_anhydrase_I	P00915	-0.300439	0.122046	0.0138285	0.960868	0.921997
17761_2_NUDT5_NUDT5	Q9UKK9	-0.072615	0.120823	0.547839	0.13908	0.218744
16908_5_OMG_OMGP	P23515	-0.123718	0.126089	0.326493	0.254133	0.0607987
6544_33_NELL1_NELL1	Q92832	-0.175461	0.129536	0.175567	0.127542	0.395676
5116_62_ROBO2_ROBO2	Q9HCK4	-0.0212095	0.125705	0.866014	0.427987	0.477586
8007_19_CTSB_Cathepsin_B	P07858	-0.248182	0.118749	0.0366202	0.19489	0.63836
9278_9_EPYC_Epiphycan	P48061	0.027606	0.125922	0.82647	0.353257	0.327579
3825_18_MAPK8_MK08	P45983	-0.0849519	0.131198	0.517302	0.984067	0.718392
5509_7_EGF_EGF	P01133	-0.219274	0.122462	0.0733664	0.332782	0.0100681
14047_78_BDNF_BDNF	P23560	0.0417406	0.125329	0.739097	0.698965	0.583419
16060_99_NID2_NID2	Q14112	-0.0537428	0.123951	0.664592	0.546013	0.624991
2421_7_BDNF_BDNF	P23560	0.024865	0.123365	0.840264	0.773035	0.39012
6373_54_SEMG2_SEMG2	P80370	0.138704	0.128775	0.281433	0.815552	0.43865
6496_60_DLK1_DLK1	P80370	0.150018	0.128277	0.242207	0.652766	0.551286
5021_13_PPA1_PPase	Q15181	-0.187037	0.123208	0.128999	0.873998	0.53848
3206_4_LYVE1_LYVE1	Q9Y5Y7	-0.078472	0.12849	0.541381	0.433521	0.721087
18241_18_CPOX_HEM6	P36551	0.0343241	0.126325	0.785842	0.946983	0.611752
11428_31_PDLIM1_PDLI1	O00151	-0.0273821	0.123958	0.825172	0.523995	0.614218
11288_26_NT5C2_5NTC	P49902	-0.0927796	0.124101	0.454693	0.765653	0.873269
3519_3_CCL17_TARC	Q92583	0.171882	0.127393	0.177263	0.771787	0.222998
7648_9_MYBPC1_MYPC1	Q00872	-0.00237343	0.125212	0.984877	0.921705	0.955537
12459_13_PLEKHA1_PKHA1	Q9HB21	-0.056202	0.122209	0.6456	0.739099	0.56827
15594_47_HTRA1_HTRA1	Q92743	-0.045299	0.12443	0.715818	0.412741	0.190273
10372_18_STAT6_STAT6	P42226	-0.00947582	0.124462	0.939312	0.653016	0.78337
12656_1_KLC1_KLC1	Q07866	-0.11618	0.125798	0.355724	0.360969	0.534743
15596_7_HEXIM1_HEXI1	O94992	-0.0378755	0.12119	0.754637	0.943159	0.417692
17765_3_SNUPN_SPN1	O95149	0.0378463	0.123718	0.759675	0.354164	0.404952
17806_6_SDCBP_Syntenin_1	O00560	-0.190096	0.12346	0.123624	0.656942	0.542601
8916_32_STIM1_STIM1	Q13586	-0.0862703	0.120486	0.473979	0.537901	0.49206
8255_34_MRVI1_MRVI1	Q9Y6F6	-0.0882961	0.129284	0.494629	0.536425	0.491198
8759_29_A4GALT_a1_4_Galactosyltransferase	Q9NPC4	0.139334	0.121612	0.251909	0.68431	0.907182
8309_12_HYAL1_HYAL1	Q12794	-0.016865	0.123158	0.89108	0.373278	0.878637
5066_134_CD300C_CLM6	Q08708	-0.00169267	0.126298	0.989307	0.843221	0.728201
5687_5_PRKCSH_GLU2B	P14314	0.149061	0.12047	0.215967	0.820392	0.245857
9339_204_FKBP2_FKBP2	P26885	-0.010711	0.122827	0.930509	0.622273	0.267788
8024_64_TPST2_TPST2	O60704	-0.0399402	0.12894	0.756745	0.909077	0.0899103
10714_7_ACE_ACE	P12821	-0.119688	0.120944	0.32236	0.88735	0.684383
17447_52_SFRP4_SFRP4	Q6FHJ7	0.0993633	0.128003	0.437595	0.083932	0.590605
16900_29_MDGA1_MDGA1	Q8NFP4	-0.104913	0.11388	0.356919	0.554618	0.870932
2620_4_IL6ST_gp130__soluble	P40189	-0.0792244	0.127467	0.534251	0.870366	0.841608
4309_59_TPI1_Triosephosphate_isomerase	P60174	-0.0500082	0.122381	0.682812	0.994518	0.769613
11441_11_PYGL_PYGL	P06737	-0.00868545	0.118803	0.94172	0.682178	0.896197
16616_137_ENO3_ENOB	P13929	-0.00463712	0.111038	0.966689	0.643385	0.911268
19622_7_INHBA_Activin_A	P08476	-0.0729321	0.123625	0.555225	0.426262	0.154533
3890_8_LDHB_LDH_H_1	P07195	-0.0708202	0.123406	0.566051	0.539548	0.661739
8989_40_SCUBE1_SCUB1	Q8IWY4	0.135021	0.12726	0.288696	0.352907	0.693255
2974_61_CNTN1_contactin_1	Q12860	-0.0049187	0.127771	0.969292	0.692292	0.107032
4355_13_DAPK2_DAPK2	Q9UIK4	-0.0200199	0.120287	0.867815	0.438231	0.950698
13738_8_INHBA_Inhibin_bA_chain	P08476	0.0168969	0.121528	0.889421	0.392094	0.0190919
9986_14_NPW_Neuropeptide_W	Q8N729	0.134763	0.127981	0.292342	0.745895	0.239582
6382_17_MANBA_MANBA	O00462	-0.177508	0.118899	0.135456	0.401983	0.522711
9188_119_CXCL9_MIG	Q07325	0.0105689	0.123576	0.931844	0.580504	0.303801
5727_35_B3GALTL_B3GLT	Q6Y288	-0.0692882	0.120939	0.5667	0.996873	0.0937131
10833_64_HHIP_HHIP	Q96QV1	0.0237474	0.128426	0.853299	0.105997	0.325149
15542_19_CKMT1A_KCRU	P12532	0.082238	0.123844	0.506662	0.184291	0.782099
19446_1_GMPR2_GMPR2	Q9P2T1	-0.0443406	0.123618	0.719826	0.798286	0.930023
16781_2_ENGASE_ENASE	Q8NFI3	0.0392615	0.120597	0.744756	0.425462	0.298569
19383_131_CINP_CINP	Q9BW66	0.0152761	0.120632	0.89923	0.244706	0.683029
5749_53_CLPS_COL	P04118	0.0664332	0.121057	0.583159	0.343297	0.813238
15559_5_ANTXR2_ANTR2	P58335	3.57194e-05	0.128747	0.999779	0.694307	0.257668
2774_10_IL16_IL_16	Q14005	-0.00836344	0.121401	0.945077	0.951413	0.708747
18899_82_HDGFRP3_HDGR3	Q9Y3E1	-0.00520962	0.118945	0.965065	0.276221	0.302827
8310_6_ZG16B_U773	Q96DA0	0.0336614	0.118159	0.775735	0.603924	0.0733795
9765_4_NDE1_NDE1	Q9NXR1	-0.045518	0.123595	0.712661	0.866044	0.218852
13126_52_DSC2_DSC2	Q02487	0.221399	0.125706	0.0781965	0.552181	0.693037
13944_3_SULT1A3_SULT_1A3	P0DMM9	-0.0160853	0.127612	0.899693	0.585972	0.113184
15386_7_FABP4_FABPA	P15090	0.0179358	0.126703	0.887429	0.573999	0.587286
3858_5_ACP1_PPAC	P24666	0.0119621	0.106732	0.910763	0.983257	0.448834
11493_169_DYNLL2_DYL2	Q96FJ2	-0.0154245	0.123104	0.900289	0.784964	0.594044
16079_2_TEC_TEC	P42680	-0.00981173	0.125183	0.937526	0.797283	0.248207
3420_21_CA13_Carbonic_anhydrase_XIII	Q8N1Q1	0.0340338	0.120026	0.776753	0.621332	0.501437
10702_1_COL28A1_COSA1	Q2UY09	0.0629934	0.125091	0.614556	0.996627	0.984876
9841_197_PAICS_Multifunctional_protein_ADE2	P22234	-0.0652183	0.120416	0.588088	0.0767737	0.63188
19262_219_ACADVL_ACADV	P49748	0.0869681	0.120839	0.471709	0.489008	0.102976
6649_51_NTN1_NET1	O95631	-0.110031	0.125521	0.380705	0.629249	0.0742839
16292_288_GIP_GIP	P09681	0.320684	0.120165	0.00761458	0.240588	0.405707
2950_57_IGFBP4_IGFBP_4	P22692	-0.0156732	0.122671	0.898335	0.944496	0.293233
14205_6_HEXIM2_HEXI2	Q96MH2	-0.112563	0.123604	0.362464	0.711933	0.338407
13992_12_NSF_NSF	P46459	-0.0417752	0.12333	0.734816	0.223868	0.84756
14747_9_CRLF1_CRLF1	O75462	-0.18649	0.122466	0.127814	0.743565	0.981367
17758_79_DCXR_DCXR	Q7Z4W1	-0.156599	0.124634	0.208947	0.478501	0.35527
11287_14_CYB5A_Cytochrome_b5	P00167	-0.155326	0.12023	0.196388	0.350427	0.129261
17345_12_ZADH2_ZADH2	Q8N4Q0	0.0927357	0.121644	0.445851	0.748453	0.287857
19602_36_JUND_jun_D	P17535	-0.0335837	0.117493	0.775003	0.347903	0.567932
4374_45_GDF15_MIC_1	Q99988	0.105273	0.12729	0.408221	0.322822	0.963505
5346_24_CPNE1_CPNE1	Q99829	-0.0445351	0.125909	0.723557	0.959824	0.412729
5061_27_ICOSLG_B7_H2	O75144	0.184401	0.121448	0.128924	0.364368	0.768246
11356_19_DGCR14_DGC14	Q96DF8	0.043188	0.120338	0.719677	0.624603	0.185571
15525_294_ADH1C_ADH1G	P00326	-0.157005	0.124979	0.209027	0.16328	0.521201
14090_23_DEF6_DEFI6	Q9H4E7	-0.00774359	0.0863405	0.928536	0.611261	0.671343
8053_16_DNAJB14_DJB14	Q8TBM8	-0.0724504	0.11977	0.545237	0.971846	0.950833
9834_62_ADH1B_ADH1B	P00325	-0.13236	0.120801	0.273218	0.607317	0.364061
12851_5_POLM_DPOLM	Q9NP87	0.0285426	0.121528	0.814314	0.521178	0.791595
