# Supplementary material for: Cross-ethnic Molecular Signatures Underpin the Adverse Impact of Statin Use on Type 2 Diabetes
Source: Genomics Proteomics Bioinformatics. 2025 Nov 6;23(5):qzaf101. doi: 10.1093/gpbjnl/qzaf101 (PMC12975336; doi:10.1093/gpbjnl/qzaf101)
Supplement: qzaf101_Supplementary_Data [file qzaf101_supplementary_data.zip › Table S10.xlsx]

## Sheet: st10
Table S10 Estimates for the effect of genetically determined T2D risk on molecular signatures
Outcome	Beta_EUR	SE_EUR	P_EUR	FDR_EUR	Beta_EAS	SE_EAS	P_EAS	FDR_EAS
class_Actinobacteria	0.003148	0.01265	0.803472	0.903906	-0.01162	0.017285	0.501354	0.692668
class_Alphaproteobacteria	0.011067	0.016699	0.507522	0.652528	0.022778	0.017738	0.199084	0.587495
class_Bacilli	0.009669	0.012289	0.43138	0.652528	0.020282	0.016299	0.213353	0.587495
class_Bacteroidia	0.029548	0.011961	0.013499	0.121494	0.017202	0.017528	0.326386	0.587495
class_Clostridia	-0.01636	0.012043	0.174356	0.652528	0.021141	0.016358	0.196212	0.587495
class_Coriobacteriia	-0.01288	0.0122	0.291144	0.652528	0.011035	0.017951	0.538742	0.692668
class_Gammaproteobacteria	0.008622	0.012865	0.502756	0.652528	0.00764	0.017486	0.662165	0.744936
class_Negativicutes	-0.00066	0.012042	0.956294	0.956294	0.019628	0.017638	0.265802	0.587495
class_Verrucomicrobiae	0.016469	0.01481	0.266123	0.652528	0.003519	0.01761	0.841604	0.841604
family_Acidaminococcaceae	0.017959	0.014526	0.216331	0.903906	0.009081	0.017608	0.606037	0.692668
family_Actinomycetaceae	0.007315	0.018292	0.689238	0.652528	0.006691	0.016803	0.690474	0.587495
family_Bacteroidaceae	0.03622	0.011975	0.002489	0.652528	0.025416	0.017447	0.145181	0.587495
family_Bifidobacteriaceae	0.006925	0.013225	0.600537	0.121494	-0.00678	0.017369	0.69619	0.587495
family_Christensenellaceae	0.006256	0.012462	0.615679	0.652528	-0.0169	0.017554	0.335611	0.587495
family_Coriobacteriaceae	-0.01288	0.0122	0.291144	0.652528	0.008721	0.018189	0.631597	0.692668
family_Defluviitaleaceae	-0.01276	0.017908	0.476031	0.652528	0.004465	0.019807	0.821649	0.744936
family_Desulfovibrionaceae	-0.0245	0.013159	0.062608	0.956294	-0.00464	0.017558	0.791592	0.587495
family_Enterobacteriaceae	0.024594	0.013952	0.077931	0.652528	0.014525	0.017369	0.403022	0.841604
family_Erysipelotrichaceae	0.010377	0.012017	0.387886	0.903906	0.00397	0.017027	0.815648	0.692668
family_Lachnospiraceae	0.008132	0.011981	0.4973	0.652528	0.004546	0.018051	0.801154	0.587495
family_Lactobacillaceae	0.011129	0.019237	0.562914	0.652528	0.002803	0.017516	0.872859	0.587495
family_Oxalobacteraceae	0.023206	0.022518	0.302754	0.121494	0.003028	0.017595	0.863359	0.587495
family_Pasteurellaceae	-0.00822	0.016728	0.623245	0.652528	-0.01178	0.017718	0.506083	0.587495
family_Peptococcaceae	0.007955	0.015694	0.612248	0.652528	-0.0067	0.017614	0.703525	0.692668
family_Peptostreptococcaceae	-0.0142	0.01288	0.270117	0.652528	-0.01457	0.017474	0.404448	0.744936
family_Porphyromonadaceae	0.034641	0.012089	0.004164	0.956294	-0.01971	0.019833	0.32027	0.587495
family_Prevotellaceae	0.001968	0.013289	0.882259	0.652528	-0.00587	0.017605	0.738722	0.841604
family_Rikenellaceae	0.02525	0.012176	0.038103	0.903906	0.008017	0.017724	0.651045	0.692668
family_Ruminococcaceae	-0.01904	0.012047	0.114063	0.652528	0.006857	0.017995	0.703175	0.587495
family_Streptococcaceae	0.003601	0.012554	0.774208	0.652528	-0.00588	0.017193	0.732481	0.587495
family_Veillonellaceae	0.001326	0.012902	0.918163	0.121494	0.005284	0.01765	0.764642	0.587495
genus_Eubacteriumruminantiumgroup	-0.00384	0.018493	0.835533	0.903906	-0.01874	0.017634	0.287854	0.692668
genus_Eubacteriumventriosumgroup	-1.47503e-05	0.013097	0.999101	0.652528	0.009421	0.017552	0.591449	0.587495
genus_Eubacteriumxylanophilumgroup	-0.01147	0.014118	0.416389	0.652528	-0.02143	0.01779	0.22826	0.587495
genus_Ruminococcusgauvreauiigroup	-0.00571	0.014106	0.685875	0.121494	0.003293	0.019728	0.867429	0.587495
genus_Ruminococcusgnavusgroup	0.014981	0.020175	0.45776	0.652528	0.019272	0.017694	0.276073	0.587495
genus_Ruminococcustorquesgroup	-0.01606	0.012224	0.188851	0.652528	0.014362	0.017565	0.413554	0.692668
genus_Actinomyces	0.002715	0.018599	0.883945	0.652528	0.00615	0.016791	0.71415	0.744936
genus_Adlercreutzia	0.005794	0.017816	0.744995	0.956294	-0.01827	0.018421	0.321179	0.587495
genus_Akkermansia	0.016235	0.014811	0.273012	0.652528	0.003503	0.01761	0.842333	0.841604
genus_Alistipes	0.019149	0.012305	0.119652	0.903906	0.006194	0.017715	0.726612	0.692668
genus_Allisonella	-0.02948	0.029316	0.314575	0.652528	-0.00625	0.017652	0.723431	0.587495
genus_Alloprevotella	0.044158	0.031149	0.156295	0.652528	0.018271	0.020404	0.370527	0.587495
genus_Anaerofilum	0.000496	0.022723	0.982583	0.121494	0.002384	0.019669	0.903526	0.587495
genus_Anaerostipes	-0.0014	0.012456	0.910452	0.652528	-0.01007	0.017531	0.565626	0.587495
genus_Anaerotruncus	-0.00605	0.012617	0.631444	0.652528	0.034257	0.017587	0.051429	0.692668
genus_Bacteroides	0.03622	0.011975	0.002489	0.652528	0.024588	0.017455	0.158927	0.744936
genus_Eggerthella	0.007995	0.022494	0.722252	0.956294	-0.00404	0.017598	0.818482	0.587495
genus_Eisenbergiella	-0.01672	0.021597	0.438805	0.652528	0.028084	0.017573	0.110007	0.841604
genus_Enterorhabdus	0.004018	0.018618	0.829146	0.903906	-0.01911	0.020016	0.339687	0.692668
genus_Erysipelatoclostridium	-0.00703	0.016323	0.666914	0.652528	0.007068	0.01757	0.687502	0.587495
genus_ErysipelotrichaceaeUCG003	0.027806	0.013469	0.03898	0.652528	0.004773	0.017212	0.781557	0.587495
genus_Escherichia_Shigella	0.006987	0.014847	0.637945	0.121494	0.024846	0.017453	0.154569	0.587495
genus_Faecalibacterium	0.006998	0.012045	0.561255	0.652528	-0.00177	0.01754	0.919542	0.587495
genus_FamilyXIIIAD3011group	-0.03133	0.013592	0.021149	0.652528	0.007121	0.017634	0.686348	0.692668
genus_FamilyXIIIUCG001	-0.01541	0.014322	0.282025	0.652528	-0.00086	0.017574	0.961092	0.744936
genus_Flavonifractor	-0.00989	0.01578	0.530868	0.956294	0.031251	0.017559	0.075106	0.587495
genus_Fusicatenibacter	-0.00282	0.012308	0.818987	0.652528	0.0029	0.018088	0.87261	0.841604
genus_Gordonibacter	-0.00504	0.02638	0.848353	0.903906	-0.00346	0.017472	0.84291	0.692668
genus_LachnospiraceaeNK4A136group	0.01235	0.012344	0.317104	0.652528	-0.00965	0.017715	0.585987	0.587495
genus_LachnospiraceaeUCG001	0.011216	0.016188	0.488422	0.652528	-0.05809	0.017609	0.000971	0.587495
genus_LachnospiraceaeUCG004	0.00305	0.013537	0.821758	0.121494	0.010255	0.017535	0.55868	0.587495
genus_LachnospiraceaeUCG010	-0.00505	0.014122	0.720706	0.652528	0.035821	0.019149	0.061391	0.587495
genus_Lactobacillus	0.007626	0.019372	0.693826	0.652528	0.003213	0.017516	0.854456	0.692668
genus_Lactococcus	0.004076	0.025258	0.871787	0.652528	-0.02376	0.019894	0.232359	0.744936
genus_Marvinbryantia	-0.00705	0.014825	0.634502	0.956294	-0.01587	0.020461	0.437881	0.587495
genus_Odoribacter	0.016663	0.013369	0.212635	0.652528	0.009453	0.018145	0.602375	0.841604
genus_Olsenella	0.029514	0.026216	0.260248	0.903906	-0.01144	0.017863	0.521899	0.692668
genus_Oscillibacter	0.004429	0.017276	0.79767	0.652528	0.020852	0.017585	0.235711	0.587495
genus_Oxalobacter	0.024271	0.023719	0.306169	0.652528	0.002052	0.020449	0.920056	0.587495
genus_Parabacteroides	0.024438	0.012327	0.047418	0.121494	0.008417	0.018088	0.641709	0.587495
genus_Paraprevotella	-0.01186	0.019115	0.534814	0.652528	0.028326	0.017593	0.107369	0.587495
genus_Parasutterella	-0.02169	0.015213	0.153859	0.652528	-0.00409	0.017594	0.8162	0.692668
genus_Peptococcus	-0.02485	0.021486	0.247389	0.652528	-0.00205	0.017583	0.907068	0.744936
genus_Phascolarctobacterium	0.012898	0.015418	0.402844	0.956294	-0.0046	0.017586	0.793465	0.587495
genus_Romboutsia	-0.01643	0.013623	0.227681	0.652528	-0.00824	0.018016	0.647555	0.841604
genus_Roseburia	0.020658	0.012146	0.088974	0.903906	-0.01074	0.017729	0.544802	0.692668
genus_Senegalimassilia	0.003897	0.01946	0.841296	0.652528	-0.01528	0.01973	0.438708	0.587495
genus_Slackia	-0.00589	0.020761	0.776523	0.652528	0.000677	0.019933	0.97292	0.587495
genus_Streptococcus	0.004994	0.012643	0.692825	0.121494	-0.00191	0.017176	0.911323	0.587495
genus_Subdoligranulum	-0.01241	0.012218	0.309883	0.652528	-0.0043	0.018041	0.811627	0.587495
genus_Sutterella	0.03681	0.014133	0.009202	0.652528	0.02965	0.017628	0.092586	0.692668
genus_Terrisporobacter	-0.03719	0.019775	0.06005	0.652528	-0.01075	0.019833	0.587791	0.744936
genus_Turicibacter	-0.05589	0.017112	0.001091	0.956294	-0.0225	0.017608	0.201251	0.587495
genus_Tyzzerella3	-0.06831	0.022074	0.00197	0.652528	0.005751	0.017584	0.743621	0.841604
order_Actinomycetales	0.007155	0.018291	0.695651	0.903906	0.007061	0.016811	0.67446	0.692668
order_Bacteroidales	0.029547	0.011961	0.013503	0.652528	0.019605	0.017523	0.263214	0.587495
order_Bifidobacteriales	0.006925	0.013225	0.600537	0.652528	-0.00637	0.017377	0.713873	0.587495
order_Burkholderiales	0.001163	0.01241	0.925353	0.121494	3.81e-05	0.017539	0.998268	0.587495
order_Clostridiales	-0.01617	0.012043	0.179288	0.652528	-0.00757	0.017513	0.665534	0.587495
order_Coriobacteriales	-0.01288	0.0122	0.291144	0.652528	0.013383	0.017963	0.456245	0.692668
order_Desulfovibrionales	-0.02358	0.013157	0.073052	0.652528	-0.00425	0.017561	0.808849	0.744936
order_Enterobacteriales	0.024594	0.013952	0.077931	0.956294	0.01456	0.017369	0.401872	0.587495
order_Erysipelotrichales	0.010377	0.012017	0.387886	0.652528	0.026473	0.016406	0.106615	0.841604
order_Pasteurellales	-0.00822	0.016728	0.623245	0.903906	-0.01155	0.01772	0.514665	0.692668
order_Verrucomicrobiales	0.016469	0.01481	0.266123	0.652528	0.00463	0.017614	0.79268	0.587495
phylum_Actinobacteria	0.004312	0.012088	0.721308	0.903906	0.00479	0.017009	0.778246	0.692668
phylum_Bacteroidetes	0.029723	0.011959	0.012945	0.652528	0.021356	0.017548	0.223604	0.587495
phylum_Cyanobacteria	0.013202	0.019208	0.491877	0.652528	0.005708	0.017616	0.745928	0.587495
phylum_Firmicutes	-0.01344	0.012083	0.26592	0.121494	0.008331	0.016233	0.607794	0.587495
phylum_Proteobacteria	0.012066	0.012045	0.316476	0.652528	0.013139	0.017399	0.450132	0.587495
phylum_Verrucomicrobia	0.019708	0.014614	0.177471	0.652528	0.003927	0.01762	0.823632	0.692668
Pyruvic acid	0.00455411	0.00468565	0.331087	0.662174	-0.195645	0.0863651	0.0234927	0.837521
Linoleic acid	-0.00543255	0.0028903	0.0601655	0.253991	0.106134	0.0884939	0.230399	0.837521
Arachidonic acid	-0.00152593	0.00277937	0.582992	0.821752	0.0523679	0.0875084	0.549551	0.837521
Deoxycholic acid	0.0230918	0.00828566	0.00532059	0.0354706	-0.133059	0.0951798	0.162121	0.837521
Palmitic acid	-0.0037657	0.00238275	0.114015	0.38005	0.0164866	0.117807	0.888703	0.935477
Stearic acid	-0.0022966	0.00229401	0.316765	0.662174	-0.0543011	0.112959	0.63072	0.84096
Oleic acid	-0.00618491	0.00282257	0.0284351	0.162486	0.0278963	0.0795235	0.725743	0.842972
Pentadecanoic acid	-0.00300127	0.00298782	0.315137	0.662174	0.0657419	0.0804159	0.413629	0.837521
Myristic acid	-0.00207363	0.00302655	0.493251	0.821752	0.0705497	0.0898142	0.432156	0.837521
Ornithine	0.000259406	0.00283303	0.927044	0.944732	0.105044	0.0911539	0.249162	0.837521
Citric acid	-0.00340686	0.00228743	0.136387	0.393957	0.0632845	0.0825889	0.443522	0.837521
Glyceric acid	-0.00140776	0.00288376	0.62543	0.833907	0.0715126	0.0876632	0.414635	0.837521
Ursodeoxycholic acid	0.00557911	0.00800371	0.485761	0.821752	0.117112	0.101039	0.246425	0.837521
Citrulline	0.000152528	0.00220024	0.944732	0.944732	0.008528	0.0858331	0.920856	0.944468
Undecanoic acid	-0.000712335	0.00188232	0.705107	0.909815	0.0398993	0.119107	0.737634	0.842972
Taurodeoxycholic acid	0.00809028	0.0125184	0.518103	0.821752	-0.0196046	0.101588	0.846974	0.915648
Carnitine	0.00208725	0.00140678	0.137885	0.393957	-0.0984397	0.089523	0.271505	0.837521
Hydrocinnamic acid	0.00163539	0.00542972	0.763268	0.944732	0.126795	0.104693	0.225853	0.837521
Phenylacetic acid	0.00303771	0.00464726	0.513334	0.821752	0.0250355	0.0755923	0.740501	0.842972
Glycocholic acid	0.00424306	0.00715572	0.553208	0.821752	-0.0501605	0.0847031	0.553722	0.837521
Glycodeoxycholic acid	-0.00413139	0.016341	0.800404	0.944732	0.0470943	0.0801876	0.557001	0.837521
Taurochenodeoxycholic acid	0.000621569	0.00782073	0.936653	0.944732	-0.060713	0.0955551	0.525186	0.837521
Taurocholic acid	-0.000965803	0.0103185	0.925427	0.944732	-0.0247788	0.0806546	0.758675	0.842972
Phenyllactic acid	-0.00369137	0.00319945	0.248603	0.584948	-0.0567999	0.0954688	0.551872	0.837521
Palmitoylcarnitine	0.00211548	0.00398776	0.59577	0.821752	0.135474	0.0870321	0.119566	0.837521
Cholic acid	0.00733151	0.0124263	0.55519	0.821752	-0.148792	0.095022	0.117378	0.837521
Indoleacetic acid	0.0071066	0.00382963	0.0634977	0.253991	0.079789	0.0888163	0.368994	0.837521
Hyodeoxycholic acid	0.0276419	0.0085759	0.00126765	0.016902	0.114665	0.106936	0.283596	0.837521
Creatine	0.00823855	0.00441283	0.061908	0.253991	0.00353289	0.0850323	0.966859	0.966859
Threonic acid	-0.00776579	0.00446647	0.0820896	0.298508	0.0937223	0.0916657	0.306575	0.837521
Glycine	-0.00427937	0.00313135	0.171744	0.457984	0.0478571	0.0878596	0.58596	0.837521
Glycochenodeoxycholic acid	0.00157598	0.00888696	0.859245	0.944732	-0.115662	0.0814804	0.155751	0.837521
X3_Indolepropionic acid	-0.000761784	0.00456285	0.867407	0.944732	0.0535334	0.104136	0.607203	0.837521
Myristoleic acid	-0.0171255	0.0044873	0.000135396	0.00541584	-0.0556521	0.105283	0.597086	0.837521
Propionylcarnitine	0.00811223	0.00272978	0.0029611	0.029611	-0.0369404	0.094089	0.694606	0.842972
Caproic acid	-0.0065187	0.00232439	0.00503982	0.0354706	0.0949342	0.0753401	0.207642	0.837521
Adrenic acid	0.00361066	0.00400027	0.366736	0.698545	0.0839066	0.0889822	0.345702	0.837521
Palmitoleic acid	-0.0153416	0.00443226	0.000537459	0.0107492	-0.0591942	0.085969	0.491105	0.837521
Octanoylcarnitine	-0.00522066	0.00452181	0.248275	0.584948	0.0401511	0.0912422	0.659901	0.842972
Isovaleric acid	0.000688297	0.00375612	0.854604	0.944732	0.054011	0.0870994	0.535187	0.837521
10445_20_APOM_ApoM	-0.00902	0.00887	0.309332	0.412308	-0.01251	0.035557	0.724939	0.964992
10552_88_KLRC4_NKG2F	-0.03097	0.008616	0.000325	0.000924	-0.01523	0.024523	0.534666	0.964992
11264_33_XDH_XDH	0.016708	0.008447	0.047948	0.081562	0.018458	0.036056	0.608714	0.964992
11352_42_TTN_TITIN	0.014517	0.008414	0.084464	0.135307	0.001667	0.031043	0.957173	0.975474
11354_21_PLCB1_Phospholipase_C_beta_1	-0.01288	0.008654	0.136697	0.205046	-0.08803	0.033473	0.008543	0.964992
11510_31_APOL1_Apo_L1	0.047651	0.008536	2.37e-08	1.5e-07	0.007924	0.030061	0.792097	0.964992
11617_1_ITGAL_LFA_1_alpha_L_chain	0.014564	0.008436	0.08426	0.135307	-0.01327	0.032178	0.680114	0.964992
11666_72_RGS8_RGS8	0.00093	0.008687	0.914776	0.931716	0.020129	0.035336	0.568916	0.964992
11816_84_JAK2_JAK2	-0.00069	0.008595	0.936028	0.947513	-0.03704	0.032802	0.258847	0.964992
12333_87_RPIA_RPIA	-0.00473	0.00858	0.581671	0.690473	-0.00553	0.031311	0.859863	0.964992
12370_30_APOF_Apo_F	-0.07722	0.009068	1.65e-17	4.54e-16	-0.00523	0.036003	0.884422	0.964992
12591_27_OPHN1_Oligophrenin_1	-0.00627	0.008675	0.469902	0.578611	0.028599	0.031496	0.363867	0.964992
12621_55_PPP2R1A_PP2AAA	-0.02838	0.00862	0.000993	0.002599	-0.00485	0.025785	0.850884	0.964992
12812_25_ACYP2_ACYP2	-0.00669	0.008528	0.432863	0.553238	-0.0133	0.02973	0.654508	0.964992
12960_9_GCK_HXK4	0.02786	0.008655	0.001288	0.003219	-0.0257	0.031918	0.420694	0.964992
13114_50_LUM_Lumican	0.03145	0.008878	0.000396	0.00109	-0.03062	0.036196	0.397588	0.964992
13125_45_VTN_Vitronectin	0.02865	0.006934	3.6e-05	0.000129	-0.0211	0.03609	0.558752	0.964992
13230_174_IGHG2_IgG2__Kappa	0.024189	0.008411	0.00403	0.009367	0.036643	0.036131	0.310502	0.964992
13231_90_IGHG4_IgG4__Kappa	-0.00633	0.008604	0.461555	0.572606	0.008823	0.035495	0.803688	0.964992
13666_222_CA10_Carbonic_Anhydrase_X	0.025384	0.008992	0.004759	0.010907	0.012122	0.029135	0.677356	0.964992
14100_63_C1QC_C1QC	0.009044	0.008813	0.304782	0.412205	0.022897	0.035985	0.524585	0.964992
14633_26_TMEM185A_T185A	-0.00331	0.008725	0.704004	0.769276	0.013272	0.031365	0.672175	0.964992
14708_59_C8G_CO8G	0.014852	0.008649	0.085951	0.136365	0.048978	0.035104	0.162944	0.964992
15295_81_IGF2_IGF_II	-0.00653	0.008484	0.441307	0.553238	-0.00674	0.034022	0.843005	0.964992
15306_20_IGJ_IgJ	0.010358	0.008526	0.224405	0.313787	0.059757	0.035601	0.093242	0.964992
15343_337_KNG1_Kininogen__HMW__Two_Chain	0.021509	0.008806	0.014578	0.028426	0.040353	0.035539	0.256175	0.964992
15347_12_HPX_Hemopexin	-0.00013	0.008055	0.986663	0.986663	0.023102	0.035866	0.5195	0.964992
15364_101_APOC1_Apo_C_I	-0.01715	0.008814	0.05166	0.086979	-0.07213	0.036543	0.048387	0.964992
15413_3_LCAT_LCAT	0.006702	0.008616	0.436691	0.553238	-2.42084e-05	0.035171	0.999451	0.999451
15417_3_SERPINB5_Maspin	-0.01428	0.008632	0.09814	0.152766	-0.02444	0.021967	0.265853	0.964992
15453_3_AMBP_a1_Microglobulin	0.041321	0.009003	4.44e-06	1.98e-05	0.041459	0.03562	0.244461	0.964992
15468_14_CFHR1_FHR1	0.082315	0.008183	8.39e-24	6.92e-22	-0.00684	0.035822	0.848622	0.964992
15475_4_PLTP_PLTP	0.035196	0.008787	6.18e-05	0.000208	0.012204	0.030383	0.68793	0.964992
15499_11_ATRN_Attractin	0.058086	0.009075	1.54e-10	1.27e-09	0.015954	0.035781	0.655686	0.964992
15514_26_BCHE_Pseudocholinesterase	0.057919	0.008602	1.66e-11	1.61e-10	0.0305	0.036195	0.399411	0.964992
15515_2_SAA1_SAA	0.037207	0.008812	2.42e-05	9.27e-05	-0.03925	0.028493	0.168323	0.964992
15516_12_SAA4_SAA_4	0.036204	0.009654	0.000177	0.000531	-0.02572	0.035954	0.474347	0.964992
15565_102_MUC16_CA125	0.017742	0.008756	0.042737	0.075017	-0.05627	0.036136	0.119449	0.964992
15569_15_COL2A1_Collagen_II	-0.00712	0.008729	0.414904	0.534837	0.049917	0.031701	0.115342	0.964992
15584_9_CFHR2_FHR2	0.019409	0.006564	0.003108	0.007431	-0.01374	0.033497	0.681683	0.964992
15589_1_GC_Gc_Globulin__Mixed_Type	-0.00139	0.008757	0.874191	0.918736	0.003533	0.035029	0.919661	0.964992
15633_6_RBP4_RBP	0.045126	0.008823	3.15e-07	1.68e-06	0.010403	0.035247	0.767878	0.964992
15644_1_BTD_Biotinidase	0.071951	0.008865	4.82e-16	9.94e-15	0.026086	0.032153	0.417177	0.964992
16561_9_A1BG_Alpha_1B_glycoprotein	0.028038	0.008776	0.001399	0.003445	0.039315	0.035617	0.269664	0.964992
16607_78_GSN_Gelsolin	-0.03876	0.008639	7.22e-06	3.14e-05	-0.00342	0.035627	0.923517	0.964992
16765_52_PPBP_PBP	-0.01074	0.008791	0.221965	0.313028	-0.00586	0.035903	0.870384	0.964992
17137_160_HBB_Beta_globin	0.003876	0.008594	0.651942	0.730978	0.001452	0.035736	0.96759	0.975474
17165_1_PPBP_BTG	-0.00412	0.008734	0.636753	0.724581	-0.00586	0.035903	0.870384	0.964992
17453_34_CP_Ceruloplasmin	-0.00356	0.008705	0.682457	0.755741	0.012933	0.035471	0.715403	0.964992
17685_9_APOA4_Apo_A_IV	0.024636	0.008787	0.005054	0.011422	0.027392	0.036263	0.45002	0.964992
17737_7_IVD_IVD	-0.01741	0.008406	0.038389	0.069607	-0.01967	0.031889	0.537399	0.964992
18832_65_SAA2_SAA2	0.043404	0.008777	7.62e-07	3.7e-06	-0.00235	0.029132	0.93575	0.964992
18860_2_CAMKK1_CaMKK_alpha	-0.00117	0.008435	0.890103	0.926125	0.026275	0.024602	0.285536	0.964992
18875_125_COL2A1_Chondrocalcin	-0.00749	0.008052	0.352351	0.461412	0.049917	0.031701	0.115342	0.964992
18876_77_CHST4_CHST4	0.029092	0.008655	0.000776	0.002065	-0.01593	0.030641	0.603073	0.964992
19631_13_KNG1_Kininostatin	0.032148	0.008814	0.000265	0.000774	0.040353	0.035539	0.256175	0.964992
2381_52_C5_C5	0.035072	0.009055	0.000107	0.000341	0.036209	0.035476	0.307417	0.964992
2418_55_APOE_Apo_E	0.039479	0.008819	7.58e-06	3.21e-05	-0.05149	0.035195	0.143496	0.964992
2474_54_APCS_SAP	0.052451	0.008884	3.55e-09	2.66e-08	-0.03505	0.035356	0.321537	0.964992
2567_5_CFI_Factor_I	0.079891	0.008835	1.54e-19	6.34e-18	-0.01406	0.036158	0.697304	0.964992
2683_1_C3_iC3b	0.034817	0.008747	6.88e-05	0.000223	-0.01656	0.035861	0.644177	0.964992
2697_7_PF4_PF_4	-0.0089	0.008764	0.309856	0.412308	-0.0035	0.034046	0.918189	0.964992
2700_56_PROS1_Protein_S	0.047156	0.008779	7.81e-08	4.44e-07	0.039011	0.036199	0.281175	0.964992
2706_69_SERPINA7_Thyroxine_Binding_Globulin	0.017648	0.008757	0.043857	0.075378	-0.02485	0.026869	0.355099	0.964992
2750_3_APOA1_Apo_A_I	0.022878	0.008729	0.008765	0.018306	0.012745	0.036394	0.726201	0.964992
2754_50_C3_C3	0.038808	0.0088	1.03e-05	4.26e-05	-0.01656	0.035861	0.644177	0.964992
2790_54_PPBP_NAP_2	-0.00533	0.008739	0.541974	0.648012	-0.00586	0.035903	0.870384	0.964992
2797_56_APOB_Apo_B	0.023387	0.008985	0.009247	0.019072	0.012311	0.035927	0.731851	0.964992
2851_63_C5_C5a	0.020136	0.008641	0.019795	0.037542	0.036209	0.035476	0.307417	0.964992
2879_9_SERPINA3_a1_Antichymotrypsin	-0.00101	0.008344	0.903673	0.926125	0.018868	0.036349	0.603701	0.964992
2888_49_C7_C7	0.025714	0.008869	0.003739	0.008812	0.029845	0.036631	0.415219	0.964992
2960_66_CFP_Properdin	0.031044	0.008705	0.000362	0.001013	0.015691	0.034393	0.648228	0.964992
2961_1_PROC_Protein_C	0.022979	0.008554	0.007227	0.015485	0.048488	0.035738	0.174856	0.964992
3024_18_SERPINF2_a2_Antiplasmin	0.056933	0.00876	8.08e-11	7.02e-10	0.038588	0.035393	0.275587	0.964992
3050_7_VWF_vWF	0.012353	0.008632	0.152401	0.226542	-0.02739	0.035403	0.439176	0.964992
3054_3_HP_Haptoglobin__Mixed_Type	0.03047	0.007908	0.000117	0.000363	-0.03287	0.035952	0.360644	0.964992
3060_43_C9_C9	-0.00619	0.008966	0.489635	0.598443	0.01062	0.03651	0.771142	0.964992
3074_6_LBP_LBP	0.046566	0.008946	1.94e-07	1.07e-06	-0.05631	0.034473	0.102375	0.964992
3077_66_F10_Coagulation_Factor_Xa	0.042411	0.008923	2e-06	9.17e-06	0.008647	0.035551	0.807817	0.964992
3186_2_C2_C2	0.063272	0.008777	5.63e-13	7.74e-12	0.053439	0.036802	0.146481	0.964992
3285_23_C1R_C1r	0.013182	0.008785	0.133503	0.202092	0.041553	0.036085	0.249516	0.964992
3293_2_CD5L_CD5L	0.029262	0.008966	0.0011	0.002836	0.00942	0.034745	0.786295	0.964992
3316_58_SERPIND1_Heparin_cofactor_II	0.061893	0.008802	2.04e-12	2.58e-11	-0.01068	0.035744	0.765185	0.964992
3344_60_SERPINC1_Antithrombin_III	0.002677	0.008501	0.752876	0.811925	0.004944	0.036466	0.892149	0.964992
3366_51_ECM1_ECM1	-0.01058	0.008041	0.18844	0.27037	-0.0501	0.034408	0.14539	0.964992
3434_34_FN1_FN1_3	0.008333	0.008345	0.318037	0.419809	0.026794	0.037456	0.474402	0.964992
3435_53_FN1_FN1_4	0.006402	0.008338	0.44259	0.553238	0.026794	0.037456	0.474402	0.964992
3449_58_SERPINA4_Kallistatin	0.051124	0.008902	9.31e-09	6.4e-08	0.04528	0.035497	0.202104	0.964992
3474_19_THBS1_Thrombospondin_1	0.002461	0.008804	0.779841	0.830153	0.006104	0.035523	0.863576	0.964992
3484_60_AGT_Angiotensinogen	0.017281	0.008507	0.042213	0.074894	0.028046	0.035051	0.423624	0.964992
3518_54_CPB2_TAFI	0.049605	0.008658	1.01e-08	6.66e-08	0.003567	0.036424	0.92198	0.964992
3554_24_ADIPOQ_Adiponectin	-0.0791	0.00937	3.11e-17	7.34e-16	-0.01482	0.031295	0.635843	0.964992
3580_25_SERPINA1_a1_Antitrypsin	-0.02402	0.00878	0.006223	0.013691	0.029962	0.035926	0.404287	0.964992
3581_53_AHSG_a2_HS_Glycoprotein	0.037144	0.008845	2.68e-05	0.0001	0.001376	0.036069	0.969562	0.975474
3708_62_A2M_a2_Macroglobulin	0.001699	0.008852	0.84778	0.89669	-0.00482	0.037381	0.897447	0.964992
3710_49_PLG_Angiostatin	0.036336	0.008878	4.27e-05	0.000147	0.047345	0.035542	0.182834	0.964992
3758_68_PROC_Activated_Protein_C	-0.00415	0.008376	0.620265	0.719785	0.048488	0.035738	0.174856	0.964992
4127_75_C6_C6	0.010964	0.008816	0.213671	0.303929	0.075632	0.03547	0.032982	0.964992
4129_72_CFB_Factor_B	0.062796	0.009048	3.91e-12	4.3e-11	0.014223	0.036156	0.694036	0.964992
4131_72_FN1_Fibronectin	0.001029	0.008416	0.902714	0.926125	0.026794	0.037456	0.474402	0.964992
4150_75_PLG_Plasmin	0.000217	0.008591	0.979808	0.985782	0.047345	0.035542	0.182834	0.964992
4151_6_PLG_Plasminogen	0.031965	0.008769	0.000267	0.000774	0.047345	0.035542	0.182834	0.964992
4152_58_KLKB1_Prekallikrein	0.061656	0.008879	3.81e-12	4.3e-11	0.028537	0.035728	0.424449	0.964992
4153_11_SERPINA3_alpha_1_antichymotrypsin_complex	0.004312	0.008793	0.623814	0.719785	0.018868	0.036349	0.603701	0.964992
4157_2_F2_Thrombin	0.009546	0.008894	0.28316	0.389345	0.003964	0.035811	0.911856	0.964992
4159_130_CFH_Factor_H	0.05685	0.008704	6.51e-11	5.97e-10	-0.01257	0.035728	0.72506	0.964992
4162_54_TF_Transferrin	0.017834	0.008279	0.031232	0.057902	0.034997	0.036098	0.3323	0.964992
4261_55_PON1_paraoxonase_1	0.017605	0.008447	0.037147	0.068103	-0.00141	0.035669	0.968459	0.975474
4276_10_PEBP1_prostatic_binding_protein	-0.01191	0.008686	0.170418	0.246658	-0.01546	0.033443	0.643968	0.964992
4479_14_SERPING1_C1_Esterase_Inhibitor	-0.01335	0.008719	0.125692	0.192029	0.003258	0.036236	0.928353	0.964992
4480_59_C3_C3b	0.017678	0.008751	0.043364	0.075317	-0.01656	0.035861	0.644177	0.964992
4542_24_CLU_Clusterin	0.01686	0.008952	0.059657	0.097459	-0.00719	0.036668	0.84465	0.964992
4544_4_PPBP_CTAP_III	-0.00453	0.008753	0.604485	0.707376	-0.00586	0.035903	0.870384	0.964992
4712_28_APOD_Apo_D	0.009737	0.008756	0.266103	0.368966	0.01486	0.035152	0.672481	0.964992
4763_31_AFM_Afamin	0.070337	0.008922	3.18e-15	5.25e-14	0.04999	0.036201	0.167301	0.964992
4775_34_GSN_Gelsolin	-0.03648	0.008814	3.48e-05	0.000128	-0.00342	0.035627	0.923517	0.964992
4785_30_SERPINA6_CBG	0.005655	0.008456	0.503627	0.606558	0.008538	0.035268	0.808713	0.964992
4807_13_COL8A1_CO8A1	-0.00565	0.008263	0.494477	0.599917	-0.01639	0.023975	0.494172	0.964992
4811_33_ITIH4_ITI_heavy_chain_H4	0.022626	0.008763	0.00982	0.01976	0.010531	0.036478	0.772804	0.964992
4831_4_SELL_sL_Selectin	-0.0124	0.008894	0.16321	0.240443	0.022183	0.027315	0.416716	0.964992
4876_32_F9_Coagulation_Factor_IX	0.083694	0.008955	9.06e-21	4.98e-19	-0.01111	0.037635	0.767823	0.964992
4878_3_F10_Coagulation_Factor_X	0.037649	0.008909	2.38e-05	9.27e-05	0.008647	0.035551	0.807817	0.964992
4900_8_C3_C3a	0.028111	0.008678	0.001198	0.00304	-0.01656	0.035861	0.644177	0.964992
4906_35_F5_Coagulation_Factor_V	0.022238	0.008594	0.009663	0.019684	0.023055	0.035773	0.519273	0.964992
4929_55_SHBG_SHBG	-0.08974	0.008786	1.73e-24	2.85e-22	0.018309	0.035644	0.607489	0.964992
4990_87_GP1BA_GP1BA	-0.03872	0.008851	1.22e-05	4.89e-05	-0.0093	0.028753	0.746277	0.964992
4996_66_HRG_HRG	0.033125	0.008707	0.000142	0.000435	0.044307	0.035967	0.217999	0.964992
5307_12_F9_Coagulation_Factor_IXab	0.072044	0.00897	9.65e-16	1.77e-14	-0.01111	0.037635	0.767823	0.964992
5316_54_F2_Prothrombin	0.009012	0.008459	0.286671	0.390915	0.003964	0.035811	0.911856	0.964992
5456_59_CNDP1_CNDP1	0.048475	0.009	7.2e-08	4.24e-07	0.032542	0.035374	0.3576	0.964992
5462_62_FCN3_Ficolin_3	0.0557	0.008847	3.06e-10	2.41e-09	0.036091	0.036183	0.318543	0.964992
5601_2_PGLYRP2_PGRP_L	0.004112	0.008701	0.636479	0.724581	0.02454	0.03562	0.490864	0.964992
5658_64_F13B_coagulation_factor_XIII_B	0.035958	0.008751	3.98e-05	0.00014	0.011451	0.035796	0.749056	0.964992
5701_81_CLEC3B_Tetranectin	-0.02336	0.008673	0.007081	0.015372	-0.01165	0.015284	0.44589	0.964992
5737_61_SEMA4D_SEM4D	0.047914	0.008651	3.05e-08	1.86e-07	-0.06703	0.02917	0.021567	0.964992
5803_24_C3_C3d	0.026852	0.00866	0.001932	0.004687	-0.01656	0.035861	0.644177	0.964992
6119_14_MAMDC2_MAMC2	0.017381	0.008479	0.040376	0.072413	-0.01673	0.032917	0.611269	0.964992
6350_43_APOC2_Apo_C_II	0.01413	0.008271	0.087596	0.137651	-0.01071	0.036134	0.766991	0.964992
6380_23_ICT1_ICT1	-0.0225	0.008485	0.008006	0.016936	-0.00409	0.030378	0.892852	0.964992
6415_90_CPN2_CPN2	0.023011	0.008944	0.01009	0.020058	-0.00291	0.035968	0.935534	0.964992
6453_70_LILRB4_LIRB4	-0.00284	0.00869	0.743434	0.807017	0.004003	0.031815	0.899881	0.964992
6461_54_APOC3_Apo_C_III	0.067642	0.008866	2.36e-14	3.54e-13	0.027653	0.035732	0.439001	0.964992
6470_19_FBLN1_fibulin_1	-0.01253	0.009028	0.165129	0.241118	-0.01614	0.035065	0.645322	0.964992
6574_11_FAIM3_FAIM3	0.021803	0.009282	0.018829	0.036126	0.061852	0.032793	0.059275	0.964992
6580_29_PZP_Pregnancy_zone_protein	-0.0038	0.008427	0.651728	0.730978	0.022302	0.031333	0.47659	0.964992
6605_17_IGFALS_IGFALS	0.035604	0.008911	6.46e-05	0.000213	0.032914	0.03533	0.351539	0.964992
7127_3_APOA2_Apo_A_II	0.02409	0.008786	0.006106	0.013614	0.023627	0.035231	0.502458	0.964992
7142_5_CPN1_CBPN	0.001048	0.008612	0.903138	0.926125	-0.05525	0.036213	0.127067	0.964992
7145_1_ITIH3_ITIH3	-0.0154	0.008087	0.056848	0.093799	0.037425	0.036356	0.303288	0.964992
7155_46_C4BPB_C4b_binding_protein_beta_chain	0.004439	0.008349	0.594959	0.701202	-0.04259	0.035206	0.226379	0.964992
7240_2_MBTPS1_MBTP1	0.012675	0.008241	0.124019	0.191244	-0.01248	0.033764	0.711662	0.964992
7784_1_KNG1_Kininogen__HMW	0.051388	0.008744	4.18e-09	3e-08	0.040353	0.035539	0.256175	0.964992
7905_30_HP_HPT	0.039544	0.008036	8.6e-07	4.06e-06	-0.03287	0.035952	0.360644	0.964992
7955_195_ITIH1_ITI_heavy_chain_H1	0.02849	0.008408	0.000702	0.0019	-0.00831	0.035639	0.815676	0.964992
8288_27_APOH_b2_Glycoprotein_I	0.021103	0.008645	0.014644	0.028426	0.021451	0.036071	0.552049	0.964992
8840_61_C1S_C1s	0.01685	0.008754	0.05426	0.090433	0.048318	0.036971	0.191241	0.964992
9211_19_SERPINF1_PEDF	0.060967	0.008912	7.86e-12	8.1e-11	0.004989	0.035564	0.888436	0.964992
9213_24_FTCD_FTCD	0.078024	0.008759	5.21e-19	1.72e-17	-0.01424	0.035753	0.690395	0.964992
9312_8_AZGP1_AZGP1	-0.02026	0.008821	0.021643	0.04058	0.006724	0.035698	0.850592	0.964992
9326_33_ITIH2_ITI_heavy_chain_H2	-0.00754	0.008744	0.388794	0.505126	-0.01906	0.035775	0.594215	0.964992
9348_1_C1RL_C1RL1	0.045366	0.009117	6.49e-07	3.25e-06	0.01083	0.033975	0.74991	0.964992
9449_150_C4BPA_C4b_binding_protein_alpha_chain	0.044762	0.008938	5.49e-07	2.83e-06	-0.01084	0.036188	0.764516	0.964992
9506_10_APOL1_Apo_L1	0.002566	0.009096	0.777829	0.830153	0.007924	0.030061	0.792097	0.964992
9595_11_B4GALT2_B4GT2	-0.00386	0.008665	0.655665	0.730978	-0.01395	0.034004	0.681611	0.964992
9947_22_TOPBP1_TOPB1	-0.00326	0.008358	0.696219	0.765841	-0.00281	0.026472	0.915363	0.964992
