# Supplementary material for: Cross-ethnic Molecular Signatures Underpin the Adverse Impact of Statin Use on Type 2 Diabetes
Source: Genomics Proteomics Bioinformatics. 2025 Nov 6;23(5):qzaf101. doi: 10.1093/gpbjnl/qzaf101 (PMC12975336; doi:10.1093/gpbjnl/qzaf101)
Supplement: qzaf101_Supplementary_Data [file qzaf101_supplementary_data.zip › Table S11.xlsx]

## Sheet: st11
Table S11 Characteristics of Guangzhou Nutrition and Health study
	GNHS cohort (n = 849)	T2D cases (n = 130)	Controls without T2D (n = 130)
Age, years, mean (SD)	64.6 (5.6)	66.4 (5.4)	64 (5.1)
Female, n (%)	580 (68)	82 (63)	84 (65)
BMI, kg/m2, mean (SD)	23.6 (3.2)	24.6 (4.0)	23.5 (2.7)
Current smoker, n (%)	62 (7)	11 (8)	13 (10)
Education, n (%)
Middle school or lower	225 (27)	47 (36)	34 (26)
High school or professional college	391 (46)	59 (45)	51 (39)
University	233 (27)	24 (18)	45 (35)
Unknown	0	0	0
Income level, n (%)
Low (≤1500 ¥/month)	218 (26)	35 (27)	34 (26)
Middle (1501-3000 ¥/month)	513 (60)	84 (65)	88 (68)
High (>3000 ¥/month)	118 (14)	11 (8)	8 (6)
Unknown	0	0	0
Disease prevalence, n (%)
Type 2 diabetes	130 (15)	130 (100)	0 (0)
Dyslipidaemia	376 (44)	60 (46)	63 (48)
Medication use, n (%)
Type 2 diabetes	84 (8.3)	84 (65)	0 (0)
Note: * - means that data were unavailable. SD, standard deviation; BMI, body mass index.
