# Supplementary material for: Cross-ethnic Molecular Signatures Underpin the Adverse Impact of Statin Use on Type 2 Diabetes
Source: Genomics Proteomics Bioinformatics. 2025 Nov 6;23(5):qzaf101. doi: 10.1093/gpbjnl/qzaf101 (PMC12975336; doi:10.1093/gpbjnl/qzaf101)
Supplement: qzaf101_Supplementary_Data [file qzaf101_supplementary_data.zip › Table S12.xlsx]

## Sheet: st12
Table S12 Performance of the SVM prediction model
Traditional risk factors
	Sensitivity	Specificity	Accuracy	AUC
Experiment 1	0.8125	0.461538	0.655172	0.637019
Experiment 2	0.769231	0.470588	0.6	0.61991
Experiment 3	0.636364	0.333333	0.478261	0.484848
Experiment 4	0.636364	0.692308	0.666667	0.664336
Experiment 5	0.5	0.631579	0.575758	0.565789
Experiment 6	0.636364	0.545455	0.590909	0.590909
Experiment 7	0.583333	0.545455	0.565217	0.564394
Experiment 8	0.666667	0.545455	0.6	0.606061
Experiment 9	0.5	0.866667	0.666667	0.683333
Experiment 10	0.571429	0.5	0.542857	0.535714
Statin-altered biomarkers
	Sensitivity	Specificity	Accuracy	AUC
Experiment 1	0.4375	0.615385	0.517241	0.526442
Experiment 2	0.692308	0.529412	0.6	0.61086
Experiment 3	0.636364	0.666667	0.652174	0.651515
Experiment 4	0.545455	0.615385	0.583333	0.58042
Experiment 5	0.714286	0.473684	0.575758	0.593985
Experiment 6	0.727273	0.727273	0.727273	0.727273
Experiment 7	0.583333	0.454545	0.521739	0.518939
Experiment 8	0.222222	0.454545	0.35	0.661616
Experiment 9	0.722222	0.6	0.666667	0.661111
Experiment 10	0.714286	0.714286	0.714286	0.714286
Statin-altered biomarkers+traditional risk factors
	Sensitivity	Specificity	Accuracy	AUC
Experiment 1	0.5625	0.692308	0.62069	0.627404
Experiment 2	0.846154	0.352941	0.566667	0.599548
Experiment 3	0.727273	0.583333	0.652174	0.655303
Experiment 4	0.636364	0.692308	0.666667	0.664336
Experiment 5	0.785714	0.631579	0.69697	0.708647
Experiment 6	0.909091	0.363636	0.636364	0.636364
Experiment 7	0.75	0.727273	0.73913	0.738636
Experiment 8	0.666667	0.545455	0.6	0.606061
Experiment 9	0.722222	0.666667	0.69697	0.694444
Experiment 10	0.761905	0.5	0.657143	0.630952
Note: AUC, area under the curve.
