# Supplementary material for: Cross-ethnic Molecular Signatures Underpin the Adverse Impact of Statin Use on Type 2 Diabetes
Source: Genomics Proteomics Bioinformatics. 2025 Nov 6;23(5):qzaf101. doi: 10.1093/gpbjnl/qzaf101 (PMC12975336; doi:10.1093/gpbjnl/qzaf101)
Supplement: qzaf101_Supplementary_Data [file qzaf101_supplementary_data.zip › Table S13.xlsx]

## Sheet: st13
Table S13 Associations between identified features and glycemic traits
Trait	Feature	Feature type	Crude Model				Model 1				Model 2
			Sample size	Beta	SE	P-value	Sample size	Beta	SE	P-value	Sample size	Beta	SE	P-value
Actinomycetales	T2D	Microbes	1943	-0.018862	0.0671016	0.778637	1880	-0.00217991	0.0933224	0.981364	1549	0.00938739	0.0927532	0.919385
Actinomycetales	Glu	Microbes	1853	0.00563166	0.022183	0.799622	1794	0.00735633	0.0204008	0.718448	1489	0.0136987	0.0202467	0.498773
Actinomycetales	HbA1c	Microbes	1844	0.0203474	0.022701	0.370198	1785	0.0258297	0.0213911	0.227403	1485	0.0312958	0.0217266	0.149957
Actinomycetaceae	T2D	Microbes	1943	-0.018862	0.0671016	0.778637	1880	-0.00217991	0.0933224	0.981364	1549	0.00938739	0.0927532	0.919385
Actinomycetaceae	Glu	Microbes	1853	0.00563166	0.022183	0.799622	1794	0.00735633	0.0204008	0.718448	1489	0.0136987	0.0202467	0.498773
Actinomycetaceae	HbA1c	Microbes	1844	0.0203474	0.022701	0.370198	1785	0.0258297	0.0213911	0.227403	1485	0.0312958	0.0217266	0.149957
Faecalibacterium	HbA1c	Microbes	1844	-0.00691049	0.0219151	0.752547	1785	0.0075023	0.0206707	0.716691	1485	-0.00835446	0.0228468	0.714662
Faecalibacterium	Glu	Microbes	1853	0.0242744	0.0218578	0.266903	1794	0.0360235	0.0201205	0.0735608	1489	0.0374822	0.021657	0.083711
Faecalibacterium	T2D	Microbes	1943	-0.0570632	0.0656475	0.384717	1880	0.0633983	0.0919904	0.490707	1549	0.0877147	0.0962038	0.361895
Erysipelatoclostridium	T2D	Microbes	1943	-0.138514	0.0989669	0.161632	1880	0.0220685	0.0986009	0.8229	1549	0.0486559	0.0954759	0.610321
Erysipelatoclostridium	Glu	Microbes	1853	-0.0252303	0.0231044	0.274969	1794	-0.00332373	0.0214374	0.876805	1489	0.00446721	0.0209879	0.831475
Erysipelatoclostridium	HbA1c	Microbes	1844	-0.0232022	0.0231257	0.315846	1785	-0.00538651	0.0219676	0.806328	1485	0.00407148	0.0221016	0.853869
Actinomyces	HbA1c	Microbes	1844	0.0198276	0.0227012	0.382549	1785	0.0251668	0.0213914	0.239556	1485	0.0305368	0.0217279	0.160108
Actinomyces	T2D	Microbes	1943	-0.0187241	0.067082	0.780151	1880	-0.0029914	0.0935724	0.974497	1549	0.00872323	0.0929427	0.925224
Actinomyces	Glu	Microbes	1853	0.00540769	0.0221834	0.807435	1794	0.00702227	0.0204012	0.73073	1489	0.0133525	0.0202468	0.509685
Eisenbergiella	Glu	Microbes	1853	-0.0128242	0.0218405	0.557159	1794	-0.00943054	0.0199331	0.636192	1489	-0.0178932	0.0197223	0.364417
Eisenbergiella	HbA1c	Microbes	1844	0.00516598	0.0217564	0.812337	1785	0.00943048	0.020326	0.642732	1485	0.00455791	0.0206653	0.825467
Eisenbergiella	T2D	Microbes	1943	0.0193408	0.0619842	0.75502	1880	0.0687922	0.0718	0.338008	1549	0.0786967	0.0690703	0.254549
[Ruminococcus] gnavus group	T2D	Microbes	1943	0.121039	0.0589745	0.0401314	1880	-0.0642779	0.133462	0.630078	1549	-0.0317973	0.128032	0.80386
[Ruminococcus] gnavus group	HbA1c	Microbes	1844	0.00915646	0.0250449	0.714704	1785	-0.0264083	0.0235056	0.261381	1485	-0.0014803	0.0289805	0.959269
[Ruminococcus] gnavus group	Glu	Microbes	1853	-0.00516098	0.0267663	0.847124	1794	-0.0360759	0.0244992	0.141054	1489	-0.0158782	0.027516	0.563991
Adrenic acid	T2D	Blood metabolites	1014	0.390713	0.082713	2.32E-06	990	0.481579	0.115395	3.00E-05	810	0.474271	0.123572	0.000124
Adrenic acid	HbA1c	Blood metabolites	971	0.126337	0.031532	6.63E-05	948	0.104774	0.030026	0.000507	779	0.082712	0.033504	0.013777
Adrenic acid	Glu	Blood metabolites	977	0.218297	0.031423	6.82E-12	954	0.202032	0.030088	3.26E-11	784	0.187146	0.033772	4.12E-08
Creatine	T2D	Blood metabolites	1014	-0.25403	0.098946	0.010247	990	-0.37499	0.151394	0.013253	810	-0.46989	0.164859	0.004368
Creatine	HbA1c	Blood metabolites	971	-0.02202	0.03285	0.502913	948	-0.01145	0.03178	0.718625	779	-0.03733	0.034852	0.284508
Creatine	Glu	Blood metabolites	977	0.043561	0.033027	0.187504	954	0.055044	0.032041	0.086139	784	0.035601	0.035508	0.316362
Glycocholic acid	HbA1c	Blood metabolites	971	0.009233	0.03038	0.761262	948	-0.03565	0.028693	0.214417	779	-0.00601	0.04588	0.895843
Glycocholic acid	T2D	Blood metabolites	1014	0.154207	0.084778	0.068919	990	-0.05495	0.244181	0.821951	810	-0.06096	0.25525	0.811233
Glycocholic acid	Glu	Blood metabolites	977	0.017951	0.030799	0.560138	954	-0.02682	0.029257	0.359603	784	-0.06257	0.046817	0.18181
Linoleic acid	HbA1c	Blood metabolites	971	0.044738	0.031598	0.157137	948	0.026479	0.030341	0.383049	779	0.006386	0.033229	0.847656
Linoleic acid	T2D	Blood metabolites	1014	0.345203	0.087428	7.87E-05	990	0.410518	0.126702	0.001195	810	0.376358	0.136338	0.005772
Linoleic acid	Glu	Blood metabolites	977	0.19368	0.031462	1.09E-09	954	0.173784	0.030419	1.49E-08	784	0.154247	0.033557	5.02E-06
Oleic acid	HbA1c	Blood metabolites	971	0.04513	0.03121	0.148502	948	0.037933	0.029735	0.202377	779	0.026002	0.032528	0.424334
Oleic acid	T2D	Blood metabolites	1014	0.332977	0.092728	0.00033	990	0.512348	0.137023	0.000185	810	0.500803	0.146848	0.000649
Oleic acid	Glu	Blood metabolites	977	0.201401	0.031115	1.52E-10	954	0.194476	0.029765	1.05E-10	784	0.193389	0.032637	4.69E-09
Palmitic acid	T2D	Blood metabolites	1014	0.054072	0.090574	0.550515	990	0.150298	0.134293	0.263066	810	0.118894	0.142683	0.404694
Palmitic acid	Glu	Blood metabolites	977	0.122324	0.031108	9.01E-05	954	0.131463	0.02952	9.47E-06	784	0.117247	0.032434	0.00032
Palmitic acid	HbA1c	Blood metabolites	971	0.041291	0.030846	0.181004	948	0.050225	0.029171	0.085447	779	0.027377	0.031965	0.391993
Threonic acid	T2D	Blood metabolites	1014	-0.14081	0.098797	0.154079	990	-0.14778	0.144023	0.304865	810	-0.19334	0.15428	0.21014
Threonic acid	HbA1c	Blood metabolites	971	-0.03015	0.031059	0.331866	948	-0.01833	0.029604	0.535877	779	-0.03579	0.032528	0.271553
Threonic acid	Glu	Blood metabolites	977	-0.08861	0.031302	0.00474	954	-0.07669	0.029994	0.010721	784	-0.09287	0.033019	0.005038
IGFALS	HbA1c	Circulating proteins	1712	0.0521215	0.0249673	0.0369828	1659	0.0598242	0.0238706	0.0122998	1348	0.0431054	0.0255783	0.0921776
IGFALS	T2D	Circulating proteins	1757	-0.0225507	0.0706844	0.749701	1704	-0.0378075	0.104702	0.718028	1378	-0.061721	0.109756	0.57388
IGFALS	Glu	Circulating proteins	1724	0.0513951	0.0251383	0.0410563	1671	0.0527576	0.0243475	0.0303877	1356	0.0305791	0.0257516	0.235253
APOB	T2D	Circulating proteins	1757	-0.0443866	0.0680075	0.513968	1704	0.22144	0.0956969	0.0206693	1378	0.157711	0.102284	0.123098
APOB	Glu	Circulating proteins	1724	0.0229685	0.0241548	0.341795	1671	0.0489005	0.0234306	0.037038	1356	0.0313408	0.0247808	0.206191
APOB	HbA1c	Circulating proteins	1712	0.0178482	0.0240508	0.458127	1659	0.0445159	0.0230118	0.053226	1348	0.0226835	0.0247236	0.359054
APOC1	Glu	Circulating proteins	1724	-0.0519411	0.0235814	0.027753	1671	-0.0175821	0.0230911	0.446512	1356	-0.0250275	0.0242811	0.302848
APOC1	HbA1c	Circulating proteins	1712	0.00454053	0.0233766	0.846016	1659	0.0347747	0.0225009	0.122423	1348	0.0270241	0.0241695	0.263723
APOC1	T2D	Circulating proteins	1757	-0.272693	0.0752984	0.0002929	1704	-0.0818831	0.100999	0.417519	1378	-0.146252	0.110436	0.185398
APOL1	Glu	Circulating proteins	1724	0.117182	0.0241631	1.35E-06	1671	0.123216	0.0233774	1.54E-07	1356	0.0942693	0.024447	0.000120681
APOL1	T2D	Circulating proteins	1757	0.129457	0.0692712	0.0616449	1704	0.231263	0.0996073	0.0202468	1378	0.264006	0.106269	0.0129798
APOL1	HbA1c	Circulating proteins	1712	0.13791	0.0239697	1.03E-08	1659	0.137496	0.0229006	2.36E-09	1348	0.128555	0.0242206	1.30E-07
C1R	Glu	Circulating proteins	1724	-0.0622684	0.0235981	0.00839754	1671	-0.0729577	0.0227978	0.00139933	1356	-0.0870947	0.0240828	0.000309717
C1R	T2D	Circulating proteins	1757	-0.167757	0.0678387	0.0134027	1704	-0.26147	0.0996917	0.00872144	1378	-0.251067	0.105491	0.0173131
C1R	HbA1c	Circulating proteins	1712	-0.0533034	0.0233378	0.0224945	1659	-0.051376	0.0222829	0.0212556	1348	-0.0477538	0.0237976	0.0449867
CFB	Glu	Circulating proteins	1724	0.0395796	0.0251745	0.116086	1671	0.0275762	0.0243139	0.256885	1356	0.0288319	0.0261086	0.269658
CFB	HbA1c	Circulating proteins	1712	0.069978	0.025209	0.00556482	1659	0.0512389	0.024064	0.0333799	1348	0.0502391	0.0259962	0.0535018
CFB	T2D	Circulating proteins	1757	0.16931	0.0694644	0.0147951	1704	0.15091	0.0984333	0.125246	1378	0.203477	0.104972	0.0525753
CNDP1	Glu	Circulating proteins	1724	0.0661647	0.0239193	0.00573276	1671	0.0429166	0.0235058	0.0680627	1356	0.0318579	0.0249508	0.201883
CNDP1	HbA1c	Circulating proteins	1712	0.0707091	0.0238598	0.00308348	1659	0.047316	0.0231548	0.0411661	1348	0.0445044	0.0247555	0.0724414
CNDP1	T2D	Circulating proteins	1757	0.267944	0.071092	0.000163923	1704	0.236705	0.105554	0.0249284	1378	0.250905	0.112904	0.0262648
C8G	HbA1c	Circulating proteins	1712	0.0279546	0.0237626	0.239595	1659	0.0340239	0.0226401	0.13308	1348	0.0351647	0.0239896	0.14293
C8G	Glu	Circulating proteins	1724	0.0318264	0.023848	0.182199	1671	0.0245329	0.0230134	0.286566	1356	0.0140234	0.0241556	0.561645
C8G	T2D	Circulating proteins	1757	0.0538862	0.0687604	0.433228	1704	0.0725382	0.100294	0.469523	1378	0.104216	0.106263	0.32672
FCN3	T2D	Circulating proteins	1757	0.114455	0.0684462	0.0944871	1704	0.146195	0.100654	0.146375	1378	0.135383	0.106764	0.204779
FCN3	Glu	Circulating proteins	1724	0.0206716	0.0240701	0.390566	1671	0.0205547	0.023283	0.377461	1356	0.01568	0.0243283	0.519351
FCN3	HbA1c	Circulating proteins	1712	0.00843536	0.0239392	0.724607	1659	0.0122977	0.0228545	0.590591	1348	0.0181695	0.0242118	0.453123
APCS	HbA1c	Circulating proteins	1712	0.0805253	0.0265034	0.00241526	1659	0.0988626	0.0253002	9.70E-05	1348	0.0773483	0.0270773	0.00434882
APCS	T2D	Circulating proteins	1757	-0.105161	0.077811	0.176539	1704	-0.0386758	0.107955	0.720149	1378	-0.0456468	0.112762	0.68562
APCS	Glu	Circulating proteins	1724	0.0228842	0.0265612	0.389046	1671	0.0453994	0.0257045	0.077546	1356	0.0197329	0.0270181	0.4653
GC	Glu	Circulating proteins	1724	-0.0662951	0.0243333	0.00650585	1671	-0.0819218	0.0234412	0.000486943	1356	-0.0903276	0.0244812	0.000233513
GC	HbA1c	Circulating proteins	1712	-0.0802452	0.0240687	0.00087437	1659	-0.0862576	0.0228825	0.000169296	1348	-0.0842555	0.0242844	0.000537981
GC	T2D	Circulating proteins	1757	-0.159193	0.06701	0.0175174	1704	-0.308882	0.0926146	0.00085258	1378	-0.327724	0.0976798	0.000793418
